# Supplementary material for: MAGE-A1 in lung adenocarcinoma as a promising target of chimeric antigen receptor T cells
Source: J Hematol Oncol. 2019 Oct 22;12:106. doi: 10.1186/s13045-019-0793-7 (PMC6805483; doi:10.1186/s13045-019-0793-7)
Supplement: Supplementary file 6 — Additional file 6. Detailed data of CTA screen. [file 13045_2019_793_MOESM6_ESM.xlsx]

## Sheet: 1019 CTA
1019 CT genes: the percentage of activated CT gene in different cancer types
No.	ENname	Description	BLCA	BRCA	CESC	COAD	GBM	HNSC	KIRC	KIRP	LAML	LGG	LIHC	LUAD	LUSC	OV	PAAD	PCPG	PRAD	THCA	UCEC	Known
1	ENSG00000156269	NAA11	0.0337	0.0265	0.0146			0.0342		0.0235		0.0078	0.0047	0.0492	0.0491	0.0421					0.0443	NO
2	ENSG00000224659	GAGE12J	0.0375	0.0265	0.0291	0.023		0.0402		0.0282			0.0189	0.0492	0.0204	0.023		0.0112			0.057	YES
3	ENSG00000184029	DSCR4	0	0.0265	0.0291	0.0268		0.0262	0.0212	0.0235			0.0142	0.0471	0.045	0.0038					0	NO
4	ENSG00000124260	MAGEA10	0	0.0293	0.0437			0.0161	0.0154	0.0141			0.033	0.0451	0	0.0307					0.038	YES
5	ENSG00000184571	PIWIL3	0.0337				0.0196				0.0116	0.0117	0.033	0.0451	0.0286	0.023						NO
6	ENSG00000198054	DSCR8	0	0.035	0.0388	0.0307		0.0322	0.0347	0.0329			0	0.0451	0.0327	0	0.0242	0.0335	0.0241		0	YES
7	ENSG00000126752	SSX1	0.0412	0.0369	0.0291			0.0201	0.0174	0.0141			0	0.043	0.0245	0.0268		0.0112	0.0241	0	0.0253	YES
8	ENSG00000153779	TGIF2LX	0.0262	0.0293				0.0282		0.0235			0.0094	0.043	0.0266	0.0345			0.0214			NO
9	ENSG00000184478	OR56A3	0.0487	0.0331				0.0282					0.0472	0.043	0.0389	0.0307					0.0443	NO
10	ENSG00000234068	PAGE2	0.0412	0.0293				0.0382		0.0188			0.033	0.043	0.0286	0.046		0.0168			0.0443	YES
11	ENSG00000238269	PAGE2B	0.0449	0.0255	0.0146			0.0402	0.0116	0.0188	0		0.0283	0.043	0.0266	0.0345		0.0223			0.0443	YES
12	ENSG00000099399	MAGEB2	0.03	0.0265	0.0243	0.0307		0.002	0.0232		0.0289		0	0.041	0	0.0383	0.0323				0.038	YES
13	ENSG00000214107	MAGEB1	0.0337	0.0331		0.0153		0.0402					0.0189	0.041	0.0429	0.0307					0.0253	YES
14	ENSG00000227488	GAGE12D	0.0375	0.0293	0.0437	0.023	0.0131	0.0423		0.0282			0.0283	0.041	0.0225	0.0307		0.0112	0.0107		0.0506	YES
15	ENSG00000241476	SSX2	0.0262	0.034	0.0243	0.0115		0.0221	0.0116	0.0188			0	0.041	0.0348	0.023			0.0348	0.002	0.0316	YES
16	ENSG00000068985	PAGE1	0.0187		0.034	0.0307		0.0201		0.0329			0.033	0.0389	0.0327	0.0345					0.0443	YES
17	ENSG00000156009	MAGEA8	0.0412	0.018	0.0194			0.0201		0.0188	0		0.033	0.0389	0.0286	0.0192			0.016		0.0443	YES
18	ENSG00000163530	DPPA2	0.0337	0.018	0.0194			0.0282	0.0251	0.0188	0.0231		0.0189	0.0389	0.0041	0.0153	0.0161				0.0127	YES
19	ENSG00000171772	SYCE1	0.0375	0.0331	0.0534	0.0153	0.0065	0.0201	0.0232	0.0423	0.0116	0	0.0047	0.0389	0.0389	0.0613	0	0.0112	0.0027	0.0385	0.0443	YES
20	ENSG00000176566	DCAF4L2	0.0375	0.0293		0.0153	0.0065	0.0302				0.0097	0	0.0389	0.0491	0.0307			0.0267		0.0316	NO
21	ENSG00000182111	ZNF716	0.0337	0.0416		0.0383	0.0392	0.0282		0.0282			0	0.0389	0.045	0.0038		0.0279			0.0316	NO
22	ENSG00000186086	NBPF6	0.0037	0	0.034	0.0077		0.0342			0.052		0.0283	0.0389	0.0348	0.0307					0.0316	NO
23	ENSG00000205777	GAGE1	0.0449	0.0265	0.0291	0.023		0.0402		0.0235			0.033	0.0389	0.0204	0.0421					0.038	YES
24	ENSG00000123584	MAGEA9B	0	0.0388	0.0485	0.0307	0.0131	0		0.0235			0.033	0.0369	0	0.0038	0.0161	0.0223			0	YES
25	ENSG00000165583	SSX5	0.0337			0.0153							0.0236	0.0369	0.0164	0.0383				0.0061	0.0443	YES
26	ENSG00000170516	COX7B2	0	0.0321		0.0153		0.0382		0.0188			0	0.0369	0.0164	0.0421			0.0321		0.0316	NO
27	ENSG00000131914	LIN28A	0.015	0.0425	0.0146			0.0141	0.0135	0.0282	0	0.0175	0.0283	0.0348	0.0164	0.0307					0.038	NO
28	ENSG00000154997	SEPT14	0.03		0.0146		0.0327	0.0181		0.0141		0.0175	0.0472	0.0348	0.0327	0.0421					0.038	NO
29	ENSG00000171487	NLRP5	0.0112	0.0142						0.0188			0.0189	0.0348	0.0307	0.0192			0.0214		0.038	NO
30	ENSG00000181433	SAGE1	0.0037	0.0198	0.0194	0.0268	0.0261	0.0342	0.027	0.0188	0	0.0195	0.0377	0.0348	0	0.0192	0.0242	0.0223		0.0283	0.0443	YES
31	ENSG00000183654	MARCH11	0.0262	0.0255	0.0243	0.0307	0.0261	0.0201	0.027			0	0.0189	0.0348	0.0286	0.0192	0.0242	0	0	0	0.0316	NO
32	ENSG00000184735	DDX53	0.0449	0.0208	0.0194	0.023		0.0423					0	0.0348	0.0286	0.0383	0.0161					YES
33	ENSG00000185247	MAGEA11	0	0.0255	0.0291	0.0192		0		0.0235			0.0283	0.0348	0	0	0.0323				0	YES
34	ENSG00000198033	TUBA3C	0.0337	0.0142	0.0194			0.0282	0.0077	0.0188	0		0.0094	0.0348	0.0245	0.0307		0.0112	0.008		0.019	NO
35	ENSG00000198573	SPANXC	0.03	0.0198	0.0291	0.0192		0.0322						0.0348	0.0286							YES
36	ENSG00000198681	MAGEA1	0	0.034	0.0437	0.0268	0.0261	0.002	0.0212	0.0235	0.0173		0	0.0348	0	0.0383	0.0161	0.0223	0.0348		0.057	YES
37	ENSG00000104755	ADAM2	0.0225	0.0302		0.0192			0.0212					0.0328	0.0225	0.0307	0.0161		0		0.0443	YES
38	ENSG00000109832	DDX25	0.03	0.0284	0.0243		0	0.0241	0.0154	0	0.0289	0	0.0283	0.0328	0.0041	0	0	0	0.0107	0	0.0127	NO
39	ENSG00000120210	INSL6	0.0337	0.035	0.0291			0.0201		0.0141	0		0.0472	0.0328	0.0204	0.046	0.0242		0.0214		0.038	NO
40	ENSG00000123569	H2BFWT	0.0037		0.0243	0.0307		0.0101					0.0236	0.0328	0.0041	0	0.0323				0.019	NO
41	ENSG00000125788	DEFB126	0.0075	0.0293	0.0194			0.0181		0.0235				0.0328	0.0041	0		0.0335	0.0241		0.019	NO
42	ENSG00000131126	TEX101	0.0225	0.0189	0.0146	0.0153		0.002		0.0235	0.0347		0.0377	0.0328	0.0082	0.023	0.0242		0.0187		0.0127	YES
43	ENSG00000159224	GIP						0.0382					0.0283	0.0328	0.0286	0.0268	0.0323	0			0.038	NO
44	ENSG00000164256	PRDM9	0.0225					0.0302		0.0282			0.0189	0.0328	0.0266	0.0153	0.0323				0.0253	NO
45	ENSG00000164900	GBX1	0.0225		0			0.0362						0.0328	0.0204	0.023		0.0112			0.019	NO
46	ENSG00000166049	PASD1	0.03		0.0146	0.0153		0.0282		0.0141			0.0236	0.0328	0.0286	0.0192					0.0316	YES
47	ENSG00000169551	CXorf48	0.0225	0.018	0.0194	0.0153	0.0065	0.0241	0.0077	0.0141	0	0.0039	0.0472	0.0328	0.0389	0.0192	0.0242	0.0112		0.0121	0.019	YES
48	ENSG00000177138	FAM9B	0.0262						0.0347				0	0.0328	0.0184	0.023		0.0279			0.0127	NO
49	ENSG00000177414	UBE2U		0.0217	0.0291			0.0262		0.0235			0.0283	0.0328	0.0307	0.0345					0.0063	NO
50	ENSG00000177938	CAPZA3		0.0217	0.0243				0.0193				0	0.0328	0.0266		0.0242				0.0316	NO
51	ENSG00000179709	NLRP8		0.0189										0.0328					0			NO
52	ENSG00000186453	C2orf84	0.0375	0.0095	0.0388	0.0077	0	0.0141	0	0	0	0	0.0142	0.0328	0.0184	0.023	0	0.0056	0.008	0.0182	0	NO
53	ENSG00000189064	GAGE2A	0.0449	0.0217	0.034			0.0362		0.0282			0.0377	0.0328	0.0266	0.023					0.038	YES
54	ENSG00000196119	OR8A1	0.0262	0.0331									0.0142	0.0328		0.0268					0.0443	NO
55	ENSG00000197123	ZNF679	0.03	0.017			0.0327	0.0241				0.0175	0.033	0.0328	0.0286	0		0.0112			0.0253	NO
56	ENSG00000131738	KRT33B	0.0075	0.0198	0.0097	0.0153		0.0101	0.0251	0.0047		0.0214		0.0307	0.0123						0.0253	NO
57	ENSG00000132446	FTHL17	0.0337	0.0236	0.0146			0.0423					0.033	0.0307	0.0532	0.0192						YES
58	ENSG00000139151	PLCZ1						0.0241						0.0307	0.0225							NO
59	ENSG00000143194	MAEL	0.0187	0.0255	0.0146	0.0345	0	0.0262	0.0019	0	0.0058	0	0.0189	0.0307	0.0307	0.0077	0	0.0279	0.0107	0.0101	0.019	YES
60	ENSG00000147381	MAGEA4	0	0.0416	0	0.0383	0.0131	0	0.0251	0.0141		0.0234	0.0425	0.0307	0	0	0.0242				0.019	YES
61	ENSG00000154438	ASZ1	0.0187	0.0284									0.0283	0.0307	0.0164				0.0294			NO
62	ENSG00000158639	PAGE5	0.0225	0.0265		0.0115		0.0161		0.0282	0.0231		0	0.0307	0.0184	0.0307		0.0223			0.0316	YES
63	ENSG00000160505	NLRP4	0.03	0.017	0.0243	0.023	0	0.0262	0.0174	0.0188	0.0173	0.0019	0.033	0.0307	0.0307	0.0268	0.0242	0.0112	0.0241	0.0304	0.0443	YES
64	ENSG00000162624	LHX8	0.0225	0.0293	0.0146		0.0261	0	0.0135	0.0376		0.0195	0.0236	0.0307	0.0225	0.0115	0.0323		0.0267	0.0182	0.038	NO
65	ENSG00000169059	VCX3A	0.015	0.0227	0.0194	0.0153	0.0065	0.0141	0.0135	0.0094	0.0289	0.0078	0.0047	0.0307	0.0061	0.0077	0.0161	0.0223	0.0107	0.0081	0.0127	NO
66	ENSG00000171102	OBP2B	0.0187	0	0.0146	0.0345	0.0196	0.008						0.0307	0.0245	0	0.0242		0.0214	0.0324	0.019	NO
67	ENSG00000172967	XKR3		0.018			0.0065	0.0141	0.0174	0	0.0058	0.0253	0.0283	0.0307	0.0164	0.023						NO
68	ENSG00000178645	C10orf53												0.0307		0.0153		0.0168			0.0127	NO
69	ENSG00000185177	ZNF479	0.0337			0.0192	0.0196						0.0283	0.0307		0.0307						NO
70	ENSG00000189023	MAGEB16	0.0412	0.0227				0.0221					0.0472	0.0307	0.0327							NO
71	ENSG00000197181	PIWIL2	0.03	0.0246	0.034	0	0.0131	0	0.0019	0.0376	0	0.0058	0	0.0307	0.0286	0.0077	0	0.0279	0.0053	0.0101	0	YES
72	ENSG00000198883	PNMA5	0.0449	0.017	0.0437	0.023	0.0131	0.0302	0.0077	0.0094	0.0058	0	0.0189	0.0307	0.0348	0.0115	0.0081	0	0.0187	0.0162	0.0253	NO
73	ENSG00000198889	DCAF12L1	0.0225	0.0255	0.0583				0	0	0.0231		0.0377	0.0307	0.0389	0	0.0081	0.0223	0.0053	0	0	NO
74	ENSG00000215568	GAB4	0.0262		0.0388			0.0181			0.0347		0.0236	0.0307	0.0327	0.0115					0.0316	NO
75	ENSG00000226372	DCAF8L1	0.0225					0.0201					0.0094	0.0307	0.0286	0.0307		0.0112			0.0253	NO
76	ENSG00000240021	C1orf49	0.0225	0.0217	0.0146			0.0221						0.0307	0.0245		0.0242		0.0134		0.0253	NO
77	ENSG00000255181	CCDC166						0.0201						0.0307		0.0038					0.0253	NO
78	ENSG00000154143	PANX3	0.0337	0.0331							0.0289		0.0377	0.0287	0.0368	0.023			0.0241		0.038	NO
79	ENSG00000155495	MAGEC1	0.0225	0.0265	0.034	0.0307	0.0261	0.0443	0.0212	0.0282			0	0.0287	0.0082	0.0038	0.0242	0.0223	0.0294		0.038	YES
80	ENSG00000157060	SHCBP1L			0			0.0503						0.0287	0.0266	0.023					0.019	NO
81	ENSG00000157884	CIB4	0.0262	0.0321	0.0291	0.0268			0	0.0282				0.0287		0.0268	0.0161	0.0223	0.016	0.0081	0.0316	NO
82	ENSG00000161652	IZUMO2	0.03			0.0038		0.0241						0.0287	0.0348		0.0161		0.0107	0.0202	0.0316	NO
83	ENSG00000164744	SUN3	0.0187	0.018	0.034			0.0101			0.0058		0.0377	0.0287	0.0204	0.0153		0.0112			0.0316	NO
84	ENSG00000165863	C10orf82	0	0	0.0485	0	0	0.006	0.0174	0	0.0116	0		0.0287	0	0	0.0242	0.0168	0.0107	0	0	NO
85	ENSG00000168757	TSPY2	0.03					0.0141					0.0377	0.0287	0.0368							YES
86	ENSG00000174016	FAM46D	0.015	0.0132				0.0282			0.0173			0.0287	0.0082	0			0.0027		0	YES
87	ENSG00000176679	TGIF2LY											0.0236	0.0287	0.0307							NO
88	ENSG00000180083	WFDC11												0.0287		0.023						NO
89	ENSG00000183434	TFDP3		0.0028	0.0146			0.0241					0.0189	0.0287	0.0204						0.0127	YES
90	ENSG00000184033	CTAG1B	0	0.0378	0.0291	0.0192		0.0322	0.0251	0.0188	0.0289	0.0156	0.0047	0.0287	0	0.023	0.0403	0.0168	0.0321	0.0142	0.038	YES
91	ENSG00000196427	NBPF4	0	0	0.034	0		0.0302	0.0212	0.0141	0.0289		0.0377	0.0287	0.0266	0.0268	0.0323	0.0279	0.0294		0.0127	NO
92	ENSG00000198173	FAM47C	0.0075		0.0243									0.0287	0.0245						0.019	NO
93	ENSG00000213231	TCL1B	0.0225	0.0246	0.0194	0.023		0.0282	0.0193	0.0235	0.0173		0.0236	0.0287	0.0143	0.0115	0.0323		0.0241	0.0243	0.0127	NO
94	ENSG00000261509	TP53TG3B	0.0225	0.0151	0.0049	0.023	0.0327	0.006	0.0251	0.0235	0.0289	0.0097	0.0142	0.0287	0	0	0.0161	0.0056	0.0187	0.0162	0.0127	NO
95	ENSG00000007350	TKTL1	0.0337	0.0142	0.034	0.023	0.0065	0.0302	0.0097	0.0094	0.0173	0.0078	0.0236	0.0266	0.0348	0	0.0081	0.0168	0		0.0253	NO
96	ENSG00000102387	TAF7L	0.0037	0.0113	0	0.0077	0	0.0201	0.027	0.0141	0	0.0097	0	0.0266	0.0082	0.023	0.0081	0.0112	0.0107	0.0243	0.0127	YES
97	ENSG00000104941	RSPH6A	0.0337					0.0241	0.0212	0.0188	0.0058	0.0175		0.0266	0.0184	0.0038				0	0.0253	NO
98	ENSG00000114349	GNAT1	0.0187	0.017	0.0097		0.0065	0.0121	0.0193	0.0235	0.0289	0.0175	0	0.0266	0.0164	0.0115					0.0127	NO
99	ENSG00000125207	PIWIL1	0.0225	0.0104	0.0097	0	0.0131	0.0221	0.0097	0.0235	0.0116		0.0142	0.0266	0.0307	0	0	0.0056	0.0107	0	0.0063	YES
100	ENSG00000138684	IL21		0.0312				0.0201						0.0266								NO
101	ENSG00000141316	SPACA3	0.0262		0.0243	0		0.0221						0.0266	0.0204	0.0268	0.0242				0.019	YES
102	ENSG00000143032	BARHL2	0.0262	0.0198	0.0243		0.0196					0.0234		0.0266	0.0307	0.0268			0.0321			NO
103	ENSG00000152208	GRID2	0.03	0.017	0.0291		0	0.0241	0.0212			0		0.0266	0.0266	0.0038		0	0.0241		0.0253	NO
104	ENSG00000165496	RPL10L	0.03	0.0151		0		0.0181					0.0142	0.0266	0.0327		0.0242		0.0214		0.0253	NO
105	ENSG00000165643	SOHLH1	0.0187	0.0274	0.0437	0.0192	0.0065	0.0221		0.0282		0	0.0283	0.0266	0	0.0345		0.0168	0.0214	0.0162	0.0253	NO
106	ENSG00000177992	FAM75E1	0.0187					0.0302	0.0097		0.0058			0.0266	0.0286						0.019	NO
107	ENSG00000178403	NEUROG2	0.0262	0.0236	0.0146	0	0.0131	0.0241				0.0156		0.0266	0.0225	0.0192	0.0161	0		0.0263	0.0127	NO
108	ENSG00000186075	ZPBP2	0.03	0.0142	0.0049	0.0115		0.0483						0.0266	0.0143	0.0192						NO
109	ENSG00000198062	POTEH	0.0337	0.0123	0.0146			0.0201		0.0235			0.0283	0.0266	0.0307	0.0153			0		0.0316	YES
110	ENSG00000205212	CCDC144NL	0.0225	0.0265	0.0146		0.0196	0.0241	0.0232	0.0235	0.0116	0.0136	0.033	0.0266	0.0184	0.0115	0.0161	0.0168	0.0214		0.0253	NO
111	ENSG00000231171	RP11-389E17.1	0.03				0.0196	0.0161						0.0266	0.0204	0.023	0.0403	0.0223			0.0127	NO
112	ENSG00000070886	EPHA8	0.0262	0.0047	0.0243	0.0268	0.0065	0.0221	0.0232	0.0282		0.0039	0.0142	0.0246	0.0102	0.0038	0	0	0	0.0182	0	NO
113	ENSG00000103546	SLC6A2	0.0037	0.0246	0	0.023	0.0196	0	0.0309	0.0141	0.0231	0.0156	0	0.0246	0	0.0268	0.0161	0	0	0.0142	0.0063	NO
114	ENSG00000117148	ACTL8	0.0112	0.0132	0.0243	0.0192	0.0065	0.0181	0.0347	0.0376	0.0173	0.0117	0.0142	0.0246	0.0143	0	0.0161	0	0.0241		0	YES
115	ENSG00000123576	ESX1	0.0337	0.0302	0.034		0.0327	0.0181				0.0039		0.0246	0.0266	0.0268					0.0253	NO
116	ENSG00000124092	CTCFL	0.0187	0.0095	0	0	0	0.0362	0.0058	0.0047	0	0.0019	0.0094	0.0246	0.0266	0	0.0161	0.0056	0.0027	0.002	0	YES
117	ENSG00000135248	FAM71F1	0.0262	0.0123	0.0291		0	0.0201	0.0174		0.0231	0.0039		0.0246	0.0082	0.0115	0.0242	0.0056	0.016		0.0127	NO
118	ENSG00000147183	CPXCR1	0.0337				0.0327	0.0221						0.0246	0.0286	0.0192					0.0253	YES
119	ENSG00000163440	PDCL2	0.0187		0.0146			0.0262	0.0347		0.0173		0.0189	0.0246	0.0348	0				0.0162	0	NO
120	ENSG00000176746	MAGEB6	0.0337	0.0227	0.034	0.0307		0.0181					0.0377	0.0246	0.0082	0.0268					0.0253	YES
121	ENSG00000181562	EDDM3A	0.0225	0.0293			0.0261		0.029	0.0094	0.0116	0.0273	0.0236	0.0246		0.023			0.0187		0.0316	NO
122	ENSG00000182459	TEX19	0.0112	0.0123	0.0049	0.0077	0.0065	0.006	0.027	0.0282		0.0117	0.0047	0.0246	0.0143	0.0077	0.0242	0.0112	0.016	0.0061	0.0063	NO
123	ENSG00000182583	VCX	0.0112	0.0265	0.0194			0.0241		0.0235	0.0289		0.0142	0.0246	0.002	0.0115		0.0279	0.0214		0.0253	NO
124	ENSG00000187537	POTEM	0.0412	0.017	0.0146			0.0201		0.0282			0.0142	0.0246	0.0327	0.0192			0		0.0253	NO
125	ENSG00000189299	FOXR2				0.0115		0.0121						0.0246	0.0225	0.0192					0.038	NO
126	ENSG00000196242	OR2C3	0.0225								0.0116		0.0283	0.0246	0.0245	0.0268			0.016			NO
127	ENSG00000196844	PATE2	0.0262				0.0196				0.0231	0.0117		0.0246		0.0038		0.0056	0.0107		0.0316	NO
128	ENSG00000215262	KCNU1	0.015	0.0274	0.0243				0.0116				0.0047	0.0246	0.0307	0.0268			0.008		0.019	NO
129	ENSG00000228927	TSPY3	0.03					0.0101					0.0377	0.0246	0.0389							YES
130	ENSG00000234414	RBMY1A1	0.0337					0.0161			0.0173		0.0189	0.0246	0.0327							NO
131	ENSG00000236446	CT47B1	0.0187							0.0188			0.0283	0.0246	0.0143						0.0127	YES
132	ENSG00000258713	C20orf141	0.0225	0.0208	0.0194		0.0131	0.008	0.027	0.0376		0.0331	0.0236	0.0246	0.0266	0.0038	0.0161	0.0279			0.019	NO
133	ENSG00000046774	MAGEC2	0.0112	0.0312	0.0388	0.0307	0.0261	0.0241	0.0193	0.0329			0	0.0225	0.0123	0.0421	0.0161	0.0335	0.0321		0.0253	YES
134	ENSG00000104818	CGB2	0.015		0.0049			0.0161		0.0282				0.0225	0.0123	0.0153	0.0081	0.0223			0.0127	NO
135	ENSG00000112038	OPRM1										0.0253		0.0225		0.0345	0.0081	0			0.0316	NO
136	ENSG00000112238	PRDM13	0.0187	0.0378	0	0	0	0		0.0376		0.0312	0.0283	0.0225	0	0.0268	0.0161		0.016		0.0063	NO
137	ENSG00000140798	ABCC12		0.0038			0.0261	0.0282				0.0019	0.0283	0.0225	0.0184	0.0307	0.0242		0.0267	0.0243	0.019	NO
138	ENSG00000141255	SPATA22	0.0225	0.017	0.0194	0.0192	0.0065	0.0221	0.029	0.0188	0.0231	0.0156	0.0189	0.0225	0.0225	0.0307	0.0081	0.0223		0.0121	0.0253	NO
139	ENSG00000143006	DMRTB1			0.034			0.0141					0.0236	0.0225	0.0143	0.0268	0.0323			0.0243	0.0127	NO
140	ENSG00000144015	TRIM43	0.0225	0.0321	0.034			0.0262						0.0225	0.0348	0.0077					0.0253	NO
141	ENSG00000146276	GABRR1	0.0037	0.017	0.0097	0.0192	0.0196	0	0.0058		0.0289	0.0195	0.0236	0.0225	0	0.0038	0.0242	0.0112	0.0134	0.0162	0.0127	NO
142	ENSG00000146453	PNLDC1	0.0337	0.0378	0	0.0192	0.0196	0	0.0174	0.0094	0.0116	0.0078	0.0142	0.0225	0	0.0153	0.0081	0.0335	0.0214	0.0202	0.0253	NO
143	ENSG00000151033	LYZL2		0.0255		0.0307							0.0236	0.0225		0.023					0.0316	NO
144	ENSG00000151360	ALLC	0.0225				0.0065		0.0251	0.0235		0.0136	0.0094	0.0225	0.0245	0.0153	0.0242	0.0223	0.0134		0.019	NO
145	ENSG00000155875	FAM154A	0.0187	0.0104					0.0058	0			0.0189	0.0225		0.0115			0.0053			NO
146	ENSG00000162771	FAM71A	0.0225		0.0243		0.0131	0.0241	0.0174		0.0116			0.0225		0.023			0.0214	0.0263	0.0316	NO
147	ENSG00000163793	DNAJC5G			0.0194	0.0345	0.0131	0.0201			0.0173	0.0195	0.0189	0.0225	0.0307	0.023		0.0223		0.0121	0.0253	NO
148	ENSG00000168930	TRIM49	0.0187	0.0198	0.034			0.0262						0.0225	0.0307	0.0307			0.0214		0.0316	NO
149	ENSG00000179873	NLRP11	0.0225	0.018	0.034	0	0.0065	0.0241	0	0	0.0173	0.0136	0	0.0225	0.0102	0	0	0.0168	0.0134	0.0202	0.0127	NO
150	ENSG00000180043	FAM71E2	0.03	0.0255	0.0049	0.0192		0		0.0235			0.0236	0.0225	0.002	0.0192	0.0242				0.0253	NO
151	ENSG00000181786	ACTL9												0.0225								NO
152	ENSG00000183324	C15orf60									0.0058		0.0236	0.0225	0.0143			0.0279				YES
153	ENSG00000184507	C15orf55	0.0037	0.0302	0.0194	0.023	0.0131	0.0201	0.0174	0.0235	0			0.0225	0.0082	0.0153	0.0081				0.0253	NO
154	ENSG00000185823	C15orf2	0.0037		0.0243	0.023	0.0196		0.0116	0.0047		0.0117	0.0142	0.0225	0.0225	0.023	0.0081	0	0.0214	0	0.0127	NO
155	ENSG00000187690	CXorf67	0.0225	0.0284	0.0146	0.0115	0	0.0382	0.0039	0.0047	0.0116	0.0039	0.0283	0.0225	0.0307	0.0153	0.0242	0.0056	0.0107	0.0081	0.019	NO
156	ENSG00000187772	LIN28B	0	0.0369	0.0146	0.0345	0.0065	0.0201	0.0193	0.0141		0.0156	0.0047	0.0225	0.0041	0	0.0242	0	0.0321		0	NO
157	ENSG00000198028	ZNF560	0.0449	0.0293			0.0131	0.0241	0.0116	0.0282	0.0462	0	0.0472	0.0225	0.0429	0		0.0447	0	0	0.0316	NO
158	ENSG00000203926	SPANXA2	0.0262	0.0198	0.0291			0.0342						0.0225	0.0245							YES
159	ENSG00000205642	VCX3B	0.0375	0.0161	0.0291			0.0181		0.0094			0.0283	0.0225	0.0184	0.0192		0.0223			0.0063	NO
160	ENSG00000258992	TSPY1	0.0262					0.0121					0.0377	0.0225	0.0307							NO
161	ENSG00000137674	MMP20	0.0262	0.0284		0.0268		0.0322	0.0193				0.0283	0.0205	0.0266	0.0268			0.016		0.0253	NO
162	ENSG00000151005	TKTL2		0.0227			0				0	0	0.0236	0.0205	0.0266	0.0307						NO
163	ENSG00000151962	RBM46	0.0225	0.0198	0.034		0	0.0161	0.0019	0.0141	0.0173	0.0136	0.0236	0.0205	0.0327	0.0345	0.0161	0.0223		0.0283	0.0127	YES
164	ENSG00000162039	C16orf73	0.0262	0.0217	0		0.0065	0.0201	0.0328	0.0094	0.0289	0.0097	0.033	0.0205	0	0.0038		0.0223		0.0223	0.0316	NO
165	ENSG00000165584	SSX3	0.03										0.0283	0.0205						0.0101	0.0253	YES
166	ENSG00000166069	TMCO5A												0.0205		0.023					0.0316	NO
167	ENSG00000166800	LDHAL6A	0.0187	0.0104	0.0291	0.0115	0.0131	0.0161	0.0135	0.0235	0	0.0058		0.0205	0.0164	0.023		0.0168		0.0202	0.0253	NO
168	ENSG00000168454	TXNDC2	0	0.0028	0.0097		0	0.002	0.0077		0.0058	0.0019		0.0205	0.0061	0.0115		0				NO
169	ENSG00000170486	KRT72	0.0187	0.0265	0.0194			0.0201	0.0174	0.0235	0.0058		0.0189	0.0205	0.0164	0.023	0.0242		0.0214	0.0223	0.0127	NO
170	ENSG00000175664	TEX26					0	0.0241				0.0039		0.0205	0.0286	0.0345	0.0081	0			0.057	NO
171	ENSG00000177627	C12orf54	0	0.0227	0			0.002				0.0078		0.0205	0		0.0081		0.016	0.0142		NO
172	ENSG00000180869	C1orf180	0.0337	0.0151	0.0194	0		0.0141		0.0094	0.0173			0.0205	0.0143	0.023					0.019	NO
173	ENSG00000221882	OR3A2	0.0225	0.0132	0.0534		0.0065	0.0161	0.0193	0.0235	0.0116	0.0078		0.0205	0.0225	0.0192		0.0279		0.0202		NO
174	ENSG00000243543	WFDC6	0.0262	0.0142	0.034			0.0201						0.0205	0.0327	0.0192			0.0214	0.0304	0.0127	NO
175	ENSG00000251258	RFPL4B	0.03	0.0066	0.0146	0.023		0.0141	0.027	0.0141		0.0039	0	0.0205	0.0204	0.0115	0.0161				0.019	NO
176	ENSG00000101883	RHOXF1	0.0075	0.0085	0.0049	0.0115	0	0.0282	0.0039	0	0	0.0019	0.0142	0.0184	0.0123	0.0307	0.0081	0.0056	0.0053	0.002	0.019	NO
177	ENSG00000105143	SLC1A6	0	0.0302	0.034		0	0.0221	0.0309	0.0094	0.0231	0	0.0142	0.0184	0	0.023	0.0242	0.0335	0.016		0.038	NO
178	ENSG00000105467	SYNGR4	0.0075	0.0085	0	0.0153	0.0065	0.0181	0.0135	0.0047	0	0.0156	0.0047	0.0184	0.0164	0.0115	0.0161	0.0168	0.016	0.0182	0.0127	NO
179	ENSG00000126856	PRDM7								0.0141	0.0116		0.0047	0.0184		0.0153		0.0168				NO
180	ENSG00000134940	ACRV1	0.0075	0.0095	0	0.0038	0.0065	0.004			0	0.0019	0.0142	0.0184	0.0123	0	0.0081	0.0056	0.0027		0	NO
181	ENSG00000137090	DMRT1	0.0262	0.0284	0.0097	0.0307	0.0131	0.0241	0.0232	0.0282	0.0405	0.0175	0.0283	0.0184	0.0041	0.0038	0.0323			0	0	YES
182	ENSG00000139445	FOXN4	0.0187	0.0189	0.0049	0.0153	0	0.0302	0.0193	0.0141	0.0058	0.0039	0	0.0184	0.0286	0		0	0		0	NO
183	ENSG00000140623	2011-09-11	0.0225	0.0113	0.0146		0.0131	0.0262				0.0097		0.0184	0.0204	0.0153		0.0223	0.008		0.0127	NO
184	ENSG00000141096	DPEP3	0.0225	0.0151	0.0146	0.0115	0.0131	0.0161	0.0135	0.0141	0.0289	0.0136	0.0142	0.0184	0.0348	0	0.0161	0.0112	0.0134	0.0202	0.0316	NO
185	ENSG00000142025	DMRTC2	0.015	0.0095	0.0243			0.0181						0.0184	0.0245	0.0268			0.0294		0.038	NO
186	ENSG00000142698	C1orf94	0.0112	0.035	0.0194		0	0.0181	0.0212			0		0.0184	0.0225	0.0268	0.0161	0.0168			0.0316	NO
187	ENSG00000152086	TUBA3E	0.0375	0.0038	0.0146		0.0131	0.0302	0.0039	0.0376	0	0.0117	0.0094	0.0184	0.0348	0.023	0.0242	0.0112	0.008	0.0162	0.0063	NO
188	ENSG00000164304	CAGE1	0.0037	0.0208	0.0049	0.0038		0.002			0.0058		0.0142	0.0184	0	0.0115			0.0107		0.0063	YES
189	ENSG00000166926	MS4A6E	0.0225	0.0265			0.0261		0.0309					0.0184	0.0225		0.0161					NO
190	ENSG00000169953	HSFY2	0.015				0		0.0174	0.0188	0.0173	0.0019		0.0184	0.0143			0.0223	0.0053			NO
191	ENSG00000171804	WDR87	0.03	0.0161	0.0049		0.0131	0.0322	0.0154	0.0282	0.0116	0.0039	0.033	0.0184	0.0245	0.0153	0.0161		0.0107	0	0.0127	NO
192	ENSG00000172073	C2orf51											0.0472	0.0184	0.0184							NO
193	ENSG00000173157	ADAMTS20	0	0.0208	0.0437	0.0383	0.0327	0	0.0212	0.0282	0.0289	0	0.0283	0.0184	0	0.0115		0.0279			0.019	NO
194	ENSG00000173389	IQCF1					0.0131		0.0097	0.0141			0.0377	0.0184		0.0115					0.0063	NO
195	ENSG00000176256	HMGB4												0.0184								NO
196	ENSG00000176988	FMR1NB	0.015	0.018									0.0377	0.0184	0.0123				0.0134		0.0253	YES
197	ENSG00000178125	PPP1R42		0.0132	0.0243		0		0.0058	0		0.0097		0.0184	0.0245	0.0153	0.0242		0.0134	0.002	0	NO
198	ENSG00000179046	TRIML2	0.0262	0.0227	0.0194		0.0196	0.002	0.0154	0.0282		0.0136		0.0184	0.0286	0.0345					0.019	NO
199	ENSG00000181781	ODF3L2	0.0112	0.0132	0.0146	0.0038	0.0131	0.0221	0.0097	0.0047		0.0039	0.0094	0.0184	0.0204	0.0153	0.0081	0.0056	0.0053	0.0081	0	NO
200	ENSG00000203989	RHOXF2B	0.0262	0.0113	0.034		0.0131	0.0181	0.0232	0.0188	0.0116		0.0189	0.0184	0.0245	0.0153					0.0316	NO
201	ENSG00000205111	CDKL4	0.0262	0.0161	0.0194		0.0261	0.0201	0.0212	0.0188	0.0289		0.0236	0.0184	0.0225	0.0192		0		0.0202	0.0063	NO
202	ENSG00000214415	GNAT3	0.0337	0.0255	0.0194	0.0192								0.0184	0.0286		0.0161			0.0304		NO
203	ENSG00000220891	LL22NC03-63E9.3	0.0337	0.017	0.0243		0.0261	0.0302	0.0174	0.0094			0.033	0.0184	0.002	0.0038					0	NO
204	ENSG00000224586	GPX5	0.0225										0.0236	0.0184		0.046			0.008			NO
205	ENSG00000057468	MSH4	0.0225	0.0123	0.0146	0.0153	0.0065	0.0141	0.0077	0.0141	0.0116	0.0097	0.0047	0.0164	0.0164	0.0115	0.0242	0.0056	0.0187	0.0121	0.019	NO
206	ENSG00000092345	DAZL	0.0225	0.0189	0.0194	0.0115	0.0261	0.0201			0.0173		0.0236	0.0164	0.0164	0.0115	0		0.0187	0.0202		NO
207	ENSG00000095627	TDRD1	0.015	0.0047	0.0437	0.0268	0.0065	0.0423	0.0367	0.0141	0.0347	0.0078	0.0377	0.0164	0.0327	0.023	0.0081	0.0279	0		0.0253	YES
208	ENSG00000111305	GSG1	0.015		0.0146		0.0065		0.0154	0	0.0173	0.0136		0.0164	0.0123		0.0081	0.0335				NO
209	ENSG00000130948	HSD17B3	0.015	0.0123	0.0049	0.0038	0	0.002	0	0.0047	0.0173	0	0	0.0164	0	0.0038	0.0081	0	0	0.0081	0.0063	NO
210	ENSG00000132972	RNF17	0.0262	0.0142	0.0146			0.0181	0.0193		0.0116		0.0283	0.0164	0.0143		0.0081	0.0168	0.016	0.0121	0.0127	YES
211	ENSG00000140955	ADAD2	0	0.0142	0.0049	0.0077	0	0.008	0.0077	0.0282		0.0058	0.0142	0.0164	0.0082	0.0192	0	0	0	0.0182	0.019	NO
212	ENSG00000141371	C17orf64	0.0262	0.0104	0.0146		0.0065	0.0201	0.0097	0.0094	0.0058	0.0156	0.0283	0.0164	0.0143	0.0115	0.0161				0.019	NO
213	ENSG00000143199	ADCY10	0.015	0.0198	0.0194	0.0192	0	0.0141	0.0097	0.0094	0.0058	0.0058	0	0.0164	0	0.0115	0.0161	0	0.0107	0.0142	0.0127	NO
214	ENSG00000152670	DDX4	0.0187					0.0221				0.0019	0.0283	0.0164	0.0266						0.0253	NO
215	ENSG00000155749	ALS2CR12	0.0037	0.0113	0.0049	0	0	0.006	0.0039	0.0047	0	0.0117	0.0047	0.0164	0.0082	0.0192	0.0081	0	0.0027	0	0.0063	NO
216	ENSG00000161040	FBXL13	0.015	0.0255	0.0146	0.0077	0	0.0241	0.0058	0.0047	0.0058	0.0156	0.0283	0.0164	0.0245	0	0	0.0112	0.0053	0.002	0	NO
217	ENSG00000161973	CCDC42	0.0187		0.0146		0.0131	0.0121	0.0116	0.0188	0.0116		0.0142	0.0164	0.0164	0.0115				0.0101	0.019	NO
218	ENSG00000162753	SLC9C2			0.0291		0.0065		0.0193	0.0188	0.0173	0.0234	0.0236	0.0164	0.0245	0	0			0.0223	0.0127	NO
219	ENSG00000163263	C1orf189		0.0208			0.0196	0.0201				0.0214		0.0164	0.0225	0.0268			0.0241		0.0063	NO
220	ENSG00000169194	IL13	0.0187	0.0208	0.0146	0.0077	0.0065	0.0141	0.0154		0.0058	0.0136	0.0283	0.0164	0.0143		0.0242	0.0112	0.0241		0.0127	NO
221	ENSG00000171402	XAGE3	0.03		0.0146			0.0161		0.0188			0.0189	0.0164	0.0164	0.0498					0.0253	YES
222	ENSG00000171540	OTP	0.015	0.0198	0.0049	0.0268	0	0.0282	0.0251		0.0289	0.0273	0.0236	0.0164	0.0082		0.0081	0.0168	0.008		0.0253	NO
223	ENSG00000177504	VCX2	0.03										0.0189	0.0164							0.0127	NO
224	ENSG00000178287	SPAG11A			0.0146									0.0164		0.0307			0.016	0.0324	0.038	NO
225	ENSG00000179363	TMEM31	0.0112	0.0095	0.0097	0.0153	0	0.0141	0.0039	0.0141	0.0116	0.0058	0.0142	0.0164	0.0123	0.0115		0.0056	0.0053	0.002	0.019	NO
226	ENSG00000183629	GOLGA8G	0.0225	0.0198	0.034	0.023		0.0221	0.0232	0.0282	0.0173			0.0164	0.0307					0.0142	0.019	NO
227	ENSG00000185056	C5orf47					0.0065		0.0116	0.0094		0.0019	0.0094	0.0164		0.0153		0.0112		0.0142	0.019	NO
228	ENSG00000187268	FAM9C	0.03	0.0161	0.0243			0.0221	0	0.0141	0.0116		0.0142	0.0164	0.0225	0.0115					0.038	NO
229	ENSG00000187581	COX8C	0.0075					0.0181			0.0058		0.0142	0.0164	0.0409	0.0345					0.019	NO
230	ENSG00000197826	C4orf22	0.03	0.0246	0.034		0.0327		0.0077	0.0235		0.0214		0.0164	0.0245	0.0268			0.0187		0	NO
231	ENSG00000203909	DPPA5			0.0146									0.0164	0.0286	0.023				0.0304	0.0253	NO
232	ENSG00000203963	C1orf141					0.0196				0.0347	0.0156	0.0142	0.0164	0.0266	0.0268		0.0168			0.0127	NO
233	ENSG00000205359	SLCO6A1	0.0037	0.0284	0.0097			0.008	0.0212	0.0141			0.0236	0.0164	0.0082	0.0077		0.0447		0.0202	0.0127	YES
234	ENSG00000206181	TCEB3B						0.0221			0			0.0164	0.0143	0					0.0063	NO
235	ENSG00000214842	RAD51AP2	0.0112	0.0095	0	0.0038	0.0131	0.002	0.029	0.0094		0.0039	0.0047	0.0164	0	0.023	0	0		0.0162	0.0127	NO
236	ENSG00000214946	TBC1D26	0.0112	0.0132	0.0291		0		0.0135			0.0019		0.0164	0.0143	0.0115		0.0168		0.0142	0.0063	NO
237	ENSG00000215186	GOLGA6B	0.015	0.0085			0.0131	0.0161	0.0077	0.0047	0.0058	0	0	0.0164	0.0082	0.0115		0.0056	0.008	0.0121	0	NO
238	ENSG00000226941	RBMY1J	0.0262								0.0116		0.0425	0.0164	0.0286							NO
239	ENSG00000233803	TSPY4	0.0225				0.0261						0.0425	0.0164	0.0389							NO
240	ENSG00000242362	CT47A2											0.033	0.0164		0.0268					0.0127	YES
241	ENSG00000244588	RAD21L1	0.0225	0.0246						0.0235				0.0164							0.0253	NO
242	ENSG00000249481	SPATS1	0.0112	0.0189			0.0261	0.008	0.0154	0.0235		0.0214	0.0142	0.0164	0.0143	0.0268		0.0056	0.016		0.0063	NO
243	ENSG00000250423	KIAA1210	0.015	0.0028	0.0194		0.0131	0.0141	0.0097	0.0282	0.0231	0.0078	0.0236	0.0164	0.0245	0.0038	0.0081	0.0279	0		0.0063	NO
244	ENSG00000070601	FRMPD1	0.015	0.0038	0.0194	0.0153	0	0.002	0.0019	0	0.0289	0	0	0.0143	0.0184	0	0.0081	0	0.0053	0.0061	0	NO
245	ENSG00000133980	VRTN	0.0337	0.0321	0.0243	0.0038		0.0241	0.0174	0.0188				0.0143	0.0307	0.0192	0.0161		0.0267	0.0283	0.0253	NO
246	ENSG00000151615	POU4F2	0.015				0.0261					0.0175		0.0143	0.0204			0.0335			0.0127	NO
247	ENSG00000152463	OLAH	0.0225	0.0359	0.0243	0.0192	0.0131	0.006	0.0097	0.0235	0.0347	0.0078	0.0377	0.0143	0.0245	0.0153	0.0161	0.0056		0	0.0127	NO
248	ENSG00000154611	PSMA8	0.0225	0.0236				0.0221			0.0058		0.033	0.0143	0.0204		0.0161	0.0279		0.0202	0.0253	NO
249	ENSG00000158525	CPA5	0.0075	0.0104	0.0097	0.0115	0	0.004	0.0154	0.0282	0.0116	0.0156	0.0189	0.0143	0.0164	0.0153	0.0242	0	0.0214	0.0162	0.0253	NO
250	ENSG00000161180	CCDC116	0.0037	0.0057	0.0049	0.0038	0	0.006	0	0.0047	0	0	0	0.0143	0.0082	0.0038	0	0	0.0027	0.004	0.0063	NO
251	ENSG00000163357	DCST1	0.015	0.0095	0.0097			0.008						0.0143	0.0143	0.023	0.0161					NO
252	ENSG00000170627	GTSF1	0	0.0236	0.034	0.0345	0	0	0.0058	0.0094	0	0.0039	0	0.0143	0	0	0.0081	0.0223	0.0214	0.0142	0.0443	NO
253	ENSG00000173809	TDRD12	0.0187	0.0425	0.0388	0.0115		0.0322	0.0097	0.0141	0.0116	0.0058	0.0283	0.0143	0.0368	0.0421	0.0242	0.0335	0.0187	0.0405	0.0443	NO
254	ENSG00000183476	SH2D7	0.0112		0.0097	0.0115	0	0.006		0	0.0116	0.0039	0.0283	0.0143	0.0102	0.0077	0	0.0112	0.0053		0.0063	NO
255	ENSG00000186150	UBL4B	0.0112	0.0123	0.0049		0	0.006	0.0135	0.0188	0.0231	0.0039	0.0189	0.0143	0.0164	0.0115		0.0223	0.016		0.019	NO
256	ENSG00000187475	HIST1H1T	0.0262	0.0066	0.0146			0.0121	0.0154		0.0173			0.0143	0.0164	0.0115			0.0107		0.019	NO
257	ENSG00000187569	DPPA3									0.0231			0.0143			0.0242				0.0253	NO
258	ENSG00000188368	PRR19	0.0037	0.0028	0.0146	0.0038	0	0.0121	0.0135	0.0141	0.0289	0.0019	0	0.0143	0.0082	0.0115	0.0161	0.0056	0	0.0061	0.0127	NO
259	ENSG00000188848	BEND4	0.0225	0.0151	0.0194	0.0077	0.0065	0.0221	0.0058	0.0188	0	0	0.0236	0.0143	0	0.0192	0.0081	0.0056	0	0.0344	0.0127	NO
260	ENSG00000206557	TRIM71	0.0262	0.0198	0.0291	0.023	0		0.0039	0.0188	0	0.0039	0.0094	0.0143	0.0164	0					0.038	NO
261	ENSG00000073146	MOV10L1	0.0075	0.0104	0	0	0	0.002	0.0039	0.0141	0.0116	0	0	0.0123	0.0061	0.0115	0	0	0.0027	0.0061	0.0127	NO
262	ENSG00000077800	FKBP6	0.0112	0.0208	0		0.0065	0		0.0094	0		0.0283	0.0123	0.0061	0.0153			0.0107		0.0127	NO
263	ENSG00000102924	CBLN1	0.015	0.0085	0.0049	0.0038	0	0.002	0.0019	0.0094	0.0173	0	0	0.0123	0.0164	0.0115	0.0161	0	0.0027	0	0.0063	NO
264	ENSG00000105146	AURKC	0.015	0.0132	0.0049	0.0038	0.0196	0.008	0.0058	0.0094	0	0.0097	0.0094	0.0123	0.0102	0.0153	0	0	0.0027	0.002	0.0127	NO
265	ENSG00000105549	THEG	0.015	0.0066	0.0146	0.0268		0.002	0.0232	0.0329		0.0175		0.0123	0.0061	0.0268	0.0161		0.0027	0.0263	0.0316	YES
266	ENSG00000114487	MORC1	0.03	0.0113			0	0.0161			0.0231	0.0019	0.0189	0.0123	0.0429	0.0153		0.0112	0.0134			YES
267	ENSG00000120498	TEX11	0.0037	0.0066	0.0146	0.0077		0.006	0	0			0	0.0123	0.0204	0.0077	0.0161	0.0391	0.0187		0.0127	NO
268	ENSG00000121101	TEX14	0.0112	0.0038	0.0194	0.0077	0.0131	0.0101	0.0135	0.0094	0.0173	0.0117	0.0142	0.0123	0.0102	0.023	0	0.0112	0.0027	0.0081	0.0127	YES
269	ENSG00000125823	CSTL1	0.0187	0.0236	0.0097	0.0153		0.0121					0.0236	0.0123	0.0102	0.0077	0.0323				0.019	NO
270	ENSG00000126467	TSKS	0.0037	0.0095	0.0146	0.0153	0.0065	0	0.0077	0.0047	0	0.0117	0.0142	0.0123	0.0082	0.0115	0	0.0112	0.016	0.004	0.0063	NO
271	ENSG00000131044	TTLL9	0.0075	0.0009	0.0146	0.0077	0	0.0141	0.0039	0	0	0.0117	0	0.0123	0.0143	0	0.0161	0.0056	0.008	0.004	0	NO
272	ENSG00000137707	BTG4			0.034			0.0121						0.0123	0.002	0.0345					0.038	NO
273	ENSG00000152430	BOLL	0.0112	0.0142				0.0101			0.0116		0.0283	0.0123	0.0184	0.0077						NO
274	ENSG00000153495	TEX29	0.0112	0.0085	0.0049	0	0	0.004	0.0193	0.0141	0.0116	0	0.0189	0.0123	0.0143	0.0038	0.0081	0.0168	0.008	0.0121	0.0063	NO
275	ENSG00000158553	POM121L2	0.0075	0.0236	0.0194	0.0153		0.0241	0.0212	0.0329	0.0173		0.0377	0.0123	0.0102	0.0115	0.0161	0.0168			0.0063	NO
276	ENSG00000160318	CLDND2	0.0037	0.0076	0.0146	0.0038	0	0.0141	0.0039	0.0047	0	0	0.0094	0.0123	0.0041	0	0.0081	0	0	0.004	0.0063	NO
277	ENSG00000163491	NEK10	0.0075	0	0.0097	0.0077	0.0131	0.0101	0.0077	0	0.0231	0.0058	0	0.0123	0.0143	0.0115	0.0081	0	0.0053	0.0061	0	NO
278	ENSG00000163749	CCDC158	0.0037	0	0.0194		0.0131	0.0221	0	0		0.0078	0	0.0123	0.0041	0.0115	0.0161	0	0.0027	0	0	NO
279	ENSG00000165698	C9orf9	0	0.0028	0	0	0	0.002	0.0058	0	0.0058	0.0078	0	0.0123	0.0041	0.0077	0.0161	0	0.0053	0.002	0.0063	NO
280	ENSG00000168594	ADAM29	0.0262	0.0227			0.0196		0.0077		0.0289	0.0039		0.0123	0.0184		0.0161	0.0056				YES
281	ENSG00000170788	DYDC1		0.0151	0.034		0.0327	0.0302	0.0193	0.0235		0.0214	0.0094	0.0123	0.0225	0.0115					0	NO
282	ENSG00000172421	EFCAB3	0.015	0.0095					0	0.0188	0			0.0123	0.0143						0.0127	NO
283	ENSG00000173421	CCDC36	0.0037	0	0	0.0038	0.0131	0.004	0	0.0141	0.0058	0.0097	0.0236	0.0123	0.0041	0.0077	0	0.0112	0	0	0.019	YES
284	ENSG00000173868	PHOSPHO1	0.0037	0.0123	0.0194	0.0153	0.0065	0.002	0.0058	0.0047	0	0.0019	0.0094	0.0123	0.0082	0	0	0.0112	0.0107	0.0142	0.0063	NO
285	ENSG00000178795	GDPD4		0.0217		0.0077		0.006	0.0039		0.0058		0.0142	0.0123	0.0082	0.0268	0.0161	0.0056			0.019	NO
286	ENSG00000181195	PENK	0.0187	0.0076	0.0243	0.0077	0	0.006	0.027	0.0141	0.0289	0.0019	0.0142	0.0123	0.0041	0.0268	0.0081	0	0	0.0243	0.0316	NO
287	ENSG00000189134	NKAPL	0.0037	0.0076	0.0097	0.0077	0	0.0101	0.0039	0	0.0116	0	0.0142	0.0123	0.0061	0.0153	0	0	0.0027	0.002	0.0063	NO
288	ENSG00000197768	C9orf173	0.015	0.0076	0.0097	0.0115	0.0131	0.0322	0.0058	0	0	0.0039	0	0.0123	0.0164	0	0	0.0056	0.0027	0.004	0.0063	NO
289	ENSG00000206150	RNASE13	0.0112				0		0.0058	0.0094	0.0116	0	0.0047	0.0123		0.0192	0.0081			0.0142	0.019	NO
290	ENSG00000224854	C9orf53	0.0037	0.0208	0		0.0065	0.002					0.0094	0.0123	0.0061	0	0.0242				0	NO
291	ENSG00000004809	SLC22A16	0.0225	0.0198	0.0194	0.0115	0.0131	0.0181	0.0193	0.0141	0	0.0078	0.0189	0.0102	0.002	0.0153	0.0081	0.0279	0.0053	0.0142	0	NO
292	ENSG00000006059	KRT33A	0.0112	0.0161	0			0.006		0.0282		0.0234		0.0102	0.0184						0.0253	NO
293	ENSG00000086717	PPEF1	0	0.0019	0.0097	0.0038	0.0065	0	0.0058	0	0.0116	0.0019	0.0094	0.0102	0.0041	0	0	0	0.0027	0	0.0127	NO
294	ENSG00000101448	SPINLW1	0.0187	0.018	0.0194	0.0192	0.0261	0.0282	0.0154	0.0141				0.0102	0.0204	0.0077				0.0223	0	YES
295	ENSG00000104804	TULP2					0	0.0221			0.0058	0.0078	0.0283	0.0102	0.0143	0.0077					0.019	YES
296	ENSG00000112053	SLC26A8	0.0112	0.0038	0.0194	0	0.0131	0.0141	0.0077	0.0047	0	0	0.0142	0.0102	0.0102	0.0077	0.0081	0.0056		0	0.0063	NO
297	ENSG00000115194	SLC30A3	0.0037	0.0142	0.0097	0.0077	0	0.006	0.0039	0.0329	0.0173	0	0.0189	0.0102	0.0041	0.023	0	0.0112	0.0107	0	0.0063	NO
298	ENSG00000117155	SSX2IP	0.0037	0.0047	0	0	0	0.002	0.0058	0.0094	0	0	0.0047	0.0102	0.002	0	0.0081	0	0	0	0	NO
299	ENSG00000118156	ZNF541	0.0075	0	0	0.0077	0	0	0	0	0.0058	0.0058	0	0.0102	0.0184	0	0.0161	0	0.0053	0.0081	0.0063	NO
300	ENSG00000118492	ADGB		0.0236	0.0146	0	0.0392	0.0181		0.0141	0.0058	0.0292		0.0102	0.0164	0.023	0.0323	0.0223	0.0241		0	NO
301	ENSG00000121570	DPPA4	0.0225	0.018			0.0131	0.0121	0.0193	0.0188	0	0.0136	0.0142	0.0102	0.0184	0.0268	0.0081	0.0112		0.0283	0.0253	NO
302	ENSG00000124678	TCP11	0.015	0.0255	0	0.0153	0	0	0.0097	0.0047	0	0.0019	0.0189	0.0102	0.0245	0	0.0161	0	0.0107	0.002	0.019	NO
303	ENSG00000128346	C22orf23	0	0.0066	0	0	0.0065	0	0.0019	0.0094	0.0058	0.0019	0.0047	0.0102	0	0.0153	0	0	0	0.0101	0	NO
304	ENSG00000128596	CCDC136	0.0037	0.0009	0.0049	0	0	0.004	0.0097	0.0094	0	0	0.0094	0.0102	0	0	0.0081	0	0	0.002	0	NO
305	ENSG00000132958	TPTE2	0.015	0.017			0	0.0141	0.0212		0	0.0039		0.0102	0.0102	0.0153	0.0161	0.0112		0.0182	0.019	NO
306	ENSG00000133863	TEX15	0.015	0.034	0	0.0192	0	0.004	0	0.0094	0.0058	0.0039	0.0189	0.0102	0.002	0	0.0161	0.0223	0.0187	0.0142	0.0063	YES
307	ENSG00000135951	TSGA10	0	0.0028	0	0	0	0.002	0.0019	0	0	0.0097	0	0.0102	0.002	0	0	0	0	0.002	0	YES
308	ENSG00000137225	CAPN11	0.0187	0.0038	0	0.0192	0.0131	0.008	0.0039	0.0094	0	0.0039	0	0.0102	0.0061	0.0077	0	0	0.0027	0	0.0063	NO
309	ENSG00000140067	FAM181A	0.0112	0.0217	0.034		0	0.0181		0.0141		0		0.0102	0.0123	0		0.0223		0	0	NO
310	ENSG00000144671	SLC22A14	0.0112		0		0	0.0101	0.0116	0.0141	0.0116	0		0.0102	0.0041	0.0115	0	0.0056			0.0063	NO
311	ENSG00000148680	HTR7	0	0.0028	0	0.0038	0	0	0.0019	0	0	0.0019	0.0094	0.0102	0	0	0.0081	0.0056	0	0.004	0.0063	NO
312	ENSG00000149679	CABLES2	0	0.0076	0	0	0	0.002	0.0039	0	0.0058	0.0078	0.0094	0.0102	0	0	0.0161	0.0223	0.0053	0.0142	0	NO
313	ENSG00000160471	COX6B2	0.0037	0.0123	0	0	0.0065	0.002	0.0174	0.0094	0.0116	0.0097	0.0094	0.0102	0.002	0.0115	0	0.0168	0	0.0142	0.0127	YES
314	ENSG00000162779	AXDND1	0	0.018	0.0146	0	0	0.0121	0.0019	0	0.0058	0.0078	0.0236	0.0102	0.0082	0.0077	0	0.0112	0.0134	0.002	0.0127	NO
315	ENSG00000163746	PLSCR2	0.0187	0.0095	0	0.0038		0.0121	0.0097	0				0.0102	0.0102	0.0077	0.0081		0.0107		0.019	NO
316	ENSG00000163958	ZDHHC19	0.0112	0.0227	0.0194	0.0115	0.0065	0.0141	0.0135	0.0141	0.0173	0.0019	0	0.0102	0.0082	0.0038	0.0161	0.0168	0.0107		0.0063	NO
317	ENSG00000168676	KCTD19	0.0225	0.0085	0.0097	0.0115	0.0065	0.006	0.0039	0.0047	0	0.0078	0.0189	0.0102	0.002	0	0.0081	0		0.0182	0.0063	NO
318	ENSG00000169402	RSPH10B2	0.0037	0.0076	0.0194	0.0153	0.0196	0.0121	0.0058	0.0047	0	0.0175	0.0094	0.0102	0.0102	0.0115	0.0242	0.0168	0.0107	0.0061	0	NO
319	ENSG00000171931	FBXW10	0	0.0142	0.0049	0.0077	0	0	0.0135	0.0188	0.0116	0.0097	0	0.0102	0.002	0.0077	0	0.0112	0.0107	0.0121	0.0127	NO
320	ENSG00000172717	FAM71D	0	0.0019	0	0.0038	0.0065	0.006	0.0097	0.0188	0.0116	0.0019	0	0.0102	0.002	0	0	0	0.008	0	0	NO
321	ENSG00000175170	FAM182B	0.0037	0.0019	0	0	0	0	0	0	0.0058	0	0.0047	0.0102	0.0041	0.0038	0.0081	0	0	0.004	0	NO
322	ENSG00000178021	TSPYL6					0.0131				0	0.0058		0.0102	0.0164	0.0077						NO
323	ENSG00000182264	IZUMO1	0.0075		0.0194	0.023	0.0196	0.0101	0.0135		0.0231	0.0097	0.0189	0.0102	0.0102	0.0077	0.0081		0.0107		0.0063	NO
324	ENSG00000214188	ST7-OT4				0.0077	0.0065		0	0.0047	0	0.0058	0.0094	0.0102		0				0.0081	0.0127	NO
325	ENSG00000225362	CT62	0.015	0	0.0097	0.0077		0.006	0.0251				0.0236	0.0102	0.0061	0.0077	0.0161	0.0168	0.0027	0.002	0.0063	YES
326	ENSG00000243978	RGAG1	0.0112	0.0038	0.0146	0.0115	0	0.006	0.0116	0.0141	0.0173	0.0019	0	0.0102	0.0143	0.0038	0.0081	0	0.0053	0.004	0	NO
327	ENSG00000255150	EID3	0.0075	0.0028	0	0.0038	0	0.002	0.0039	0.0094	0	0.0019	0.0094	0.0102	0.0082	0	0	0	0	0	0	NO
328	ENSG00000005189	AC004381.6	0.0075	0.0028	0	0	0	0.002	0	0.0047	0	0.0058	0	0.0082	0.0082	0.0038	0.0081	0	0.0053	0.002	0.0063	NO
329	ENSG00000075886	TUBA3D	0.0187	0.0038	0.0146	0	0.0065	0.0161	0	0.0188	0	0.0019	0.0047	0.0082	0.0204	0.0192	0.0242	0	0.0053	0.0061	0.0063	NO
330	ENSG00000109881	CCDC34	0.0075	0.0057	0.0049	0.0077	0.0065	0.004	0.0174	0	0	0.0019	0	0.0082	0.0041	0.0038	0.0161	0	0.008	0.0081	0.0063	NO
331	ENSG00000120051	CCDC147	0.0112	0.0076	0.0146	0.0038	0.0131	0.0141	0	0.0094	0.0058	0.0136	0.0047	0.0082	0.0082	0.0038	0.0081	0.0112	0.0053	0.002	0	NO
332	ENSG00000120669	SOHLH2	0	0.0095	0.0146	0.0268	0	0.002	0.0019	0	0	0	0	0.0082	0.0164	0.0038	0.0161	0	0	0	0	NO
333	ENSG00000125388	GRK4	0.0037	0.0009	0.0097	0	0.0065	0	0.0116	0	0.0058	0.0019	0.0094	0.0082	0	0	0.0081	0.0056	0.0053	0.002	0	NO
334	ENSG00000125409	TEKT3	0.0075	0.0038	0.0146	0.0038	0	0.008	0.0019	0	0.0058	0.0039	0.0047	0.0082	0.0082	0	0.0081	0	0.0027	0.0081	0.0063	NO
335	ENSG00000125900	SIRPD	0.015				0.0065		0.0058	0.0047	0			0.0082			0					NO
336	ENSG00000130377	ACSBG2	0.0075	0.0066		0.0115	0		0.0058	0.0141	0	0.0097	0.033	0.0082	0.0082	0.0038			0.0107		0.0063	NO
337	ENSG00000132681	ATP1A4	0	0.0019	0.0097		0.0196	0.0101	0.0116	0.0235	0.0173	0.0039	0.0283	0.0082	0.0184	0.0268	0.0161		0.0053	0.0162	0.0253	NO
338	ENSG00000142530	FAM71E1	0	0.0095	0.0049	0	0	0.0141	0.0116	0	0	0	0	0.0082	0.0102	0	0	0	0.0053	0.0081	0.0127	NO
339	ENSG00000146221	TCTE1	0.015	0.0132	0.0049		0.0196	0.0221	0.0058	0.0141	0.0231	0.0039	0.0142	0.0082	0.0102	0.0153	0.0161	0	0.0107	0.0162	0	NO
340	ENSG00000149926	FAM57B	0.0187	0.0038	0	0.0115	0	0.0121	0.0212	0.0094	0	0	0.0047	0.0082	0.0164	0.0038	0.0081	0	0.0107	0.0121	0.019	NO
341	ENSG00000151846	PABPC3	0	0.0019	0	0	0.0065	0.006	0.0058	0.0047	0.0058	0.0019	0	0.0082	0.0041	0	0	0	0	0	0	NO
342	ENSG00000153060	TEKT5	0.0037	0.0066	0.0097	0.0077	0.0065	0.0121	0.0174	0.0188	0	0.0058	0.0047	0.0082	0.0061	0.0038	0	0.0168	0.008	0.0121	0.0063	YES
343	ENSG00000160838	LRRC71	0.015	0.0265	0.0146		0.0392	0.0201	0.0097		0.0173	0.0234		0.0082	0.0123	0.0038	0.0242	0.0056	0.0294		0	NO
344	ENSG00000161594	KLHL10	0.0037	0.0028			0		0.0077	0.0047	0		0.0047	0.0082	0.002	0.0038	0.0081		0.0027	0.002	0	NO
345	ENSG00000162129	CLPB	0.0112	0.0066	0	0	0	0.006	0.0154	0	0	0	0	0.0082	0.0041	0.0038	0	0	0.0053	0.0121	0	NO
346	ENSG00000162571	TTLL10	0.0037	0.0113	0.0097	0	0.0196	0.0101	0.0039	0.0141	0	0.0117	0.0047	0.0082	0.0061	0.0077	0.0081	0.0168	0.0107	0.0061	0	NO
347	ENSG00000162763	LRRC52		0.017	0.034		0.0131		0.029	0.0376		0.0156	0.0189	0.0082	0.0164	0.0038		0.0223		0.004	0.0127	NO
348	ENSG00000162843	WDR64		0.0085					0.0039		0.0058		0.0094	0.0082	0.0123			0.0056		0.0223		NO
349	ENSG00000163060	TEKT4	0	0.0066	0.0049	0.0038	0.0261	0.0101	0.0077	0	0	0.0078	0	0.0082	0.0041	0.0077	0.0081	0	0.008	0.002	0	NO
350	ENSG00000164675	IQUB	0.0075	0.0028	0.0049	0.0115	0	0.008	0	0	0	0.0136	0.0094	0.0082	0.0082	0.0038	0	0	0.008	0	0	NO
351	ENSG00000166246	C16orf71	0.0037	0	0.0097	0	0.0131	0.0101	0.0058	0	0	0.0175	0.0047	0.0082	0.0061	0.0153	0.0081	0	0.0053	0.0101	0	NO
352	ENSG00000167094	TTC16	0.0037	0.0019	0.0049	0	0.0065	0.006	0	0	0	0.0097	0	0.0082	0.0061	0	0	0	0.0107	0	0	NO
353	ENSG00000168026	TTC21A	0	0	0	0.0038	0	0.004	0.0039	0	0	0.0039	0.0047	0.0082	0.0041	0.0038	0.0081	0.0056	0.0027	0.0081	0	NO
354	ENSG00000168070	C11orf85	0.0337	0.0274	0			0.0262	0.0097	0			0.0236	0.0082	0.0266	0	0.0161		0.0134	0.0142	0	NO
355	ENSG00000171872	KLF17	0.0075	0.0076	0.0194	0.0115	0	0.0121	0.0251	0.0282	0	0.0117	0.0189	0.0082	0.0061	0.0077	0	0.0391	0		0.019	NO
356	ENSG00000171956	FOXB1	0.03		0.034	0.0268	0.0261	0.0161	0.027		0.0173	0.0253		0.0082	0.0266	0.0192	0.0323				0.019	NO
357	ENSG00000173261	PLAC8L1	0.0075	0.0085	0.0049	0.0038	0	0.0101	0.0058	0.0141	0.0058	0	0.0094	0.0082	0.0061	0.0038	0	0	0.008	0.0142	0.0063	NO
358	ENSG00000175820	CCDC168	0	0.0085	0	0.0077	0.0065	0.008	0.0019	0	0	0	0.0047	0.0082	0.0041	0.0038	0.0081	0	0.0053	0.0081	0	NO
359	ENSG00000176177	ENTHD1	0.0112	0.0066	0.0097	0.0038	0.0131	0.0101	0.0174		0.0231	0.0195	0.0189	0.0082	0.0061	0.0192	0		0.016	0.0121	0.0253	NO
360	ENSG00000176563	CNTD1	0.0112	0.0047	0	0.0153	0	0.0181	0.0019	0	0	0	0.0047	0.0082	0.0041	0.0077	0	0	0.008	0.004	0.0063	NO
361	ENSG00000176635	HORMAD2					0		0.0154	0	0.0231	0.0214	0	0.0082	0.0286	0.0307				0.004	0.0253	YES
362	ENSG00000179088	C12orf42	0.0075	0.0142	0.0097	0.0115	0.0131	0.006	0.0077		0	0.0058	0.0094	0.0082	0.0102	0.0153	0.0161	0.0056	0.0107	0.0223	0.0253	NO
363	ENSG00000179133	C10orf67	0.0075	0.0189	0	0.0077	0	0	0.0019	0		0.0136	0.0236	0.0082	0.0061	0	0	0		0	0.0063	NO
364	ENSG00000180336	C17orf104	0.0112	0.0142	0	0.0077	0	0.0141	0.0135	0.0047	0.0058	0	0.0047	0.0082	0.0184	0	0	0.0112	0.0107	0.0061	0	NO
365	ENSG00000182993	C12orf60	0.0037	0.017	0	0.0077	0.0065	0	0	0	0	0.0019	0.0047	0.0082	0.002	0.0077	0	0.0112	0.008	0	0	NO
366	ENSG00000185523	C1orf227					0				0		0.0047	0.0082								NO
367	ENSG00000187105	HEATR4	0.0075	0.0019	0.0049	0.0077	0	0	0.0097	0	0	0.0019	0	0.0082	0.0061	0.0038	0.0081	0	0	0	0	NO
368	ENSG00000187166	H1FNT					0	0.0181			0	0	0.0283	0.0082	0.0184			0		0.0121		NO
369	ENSG00000188050	RNF133	0.0075	0.0076	0.0194		0.0131		0.0019	0.0047			0.0094	0.0082	0.0082		0.0081	0	0.0027		0.0127	NO
370	ENSG00000188163	FAM166A	0.0187	0.017	0.0243		0.0131		0.0193	0.0047	0.0116	0.0097	0.0189	0.0082		0.0115		0.0056	0.0134	0.0202	0.0063	NO
371	ENSG00000197140	ADAM32	0.0037	0.0028	0.0049	0	0	0.0101	0.0058	0.0235	0	0.0039	0.033	0.0082	0	0	0.0081	0	0	0.004	0	NO
372	ENSG00000198178	CLEC4C	0.0225	0.018	0.0291			0.0121	0.0135		0.0116			0.0082	0.0143	0.0153	0.0242	0.0223		0.0283		NO
373	ENSG00000205832	C16orf96	0.0187	0.0066	0.0049		0	0.008	0.0077	0.0047	0	0.0019	0.0047	0.0082	0.0102	0.0038	0	0	0.0027	0.0061	0.0127	NO
374	ENSG00000239605	C2orf61	0.0075		0.0194	0	0		0.0116	0.0235	0.0058			0.0082		0.0077	0	0				NO
375	ENSG00000240563	L1TD1	0.015	0.0009	0.0146	0	0	0.0221	0.0039	0.0047	0.0173	0.0117	0.0189	0.0082	0.0082	0.0192	0	0.0056	0.0027	0.002	0.0063	NO
376	ENSG00000255346	NOX5	0	0.0066	0	0.023	0.0261	0	0.0039	0.0047	0.0116	0.0156	0.0142	0.0082	0.0082	0.0038	0	0	0.0027	0.002	0.0063	NO
377	ENSG00000039600	SOX30	0.0075	0.0142	0	0.0153	0.0065	0	0.0135	0.0282	0.0058	0.0058	0.0142	0.0061	0.0123	0.0153	0.0081	0.0112	0.008	0.0061	0.0063	NO
378	ENSG00000066923	STAG3	0.0075	0.0227	0	0.0153	0	0	0.0097	0.0047	0.0058	0.0019	0	0.0061	0.0184	0.0077	0.0081	0.0112	0.0134	0.0101	0.0127	NO
379	ENSG00000080224	EPHA6	0.0112	0.018	0	0.0192	0.0131	0.0241	0	0		0	0.0283	0.0061	0.0041	0	0.0081	0	0	0.0081	0	NO
380	ENSG00000088756	ARHGAP28	0	0.0009	0	0	0.0065	0.002	0	0	0	0.0019	0.0047	0.0061	0	0.0038	0	0	0	0	0	NO
381	ENSG00000111837	MAK	0	0.0019	0	0.0153	0.0065	0.0101	0.0019	0.0047	0	0.0312	0	0.0061	0.0061	0	0.0161	0	0.0053	0.0101	0	NO
382	ENSG00000120329	SLC25A2	0.0037				0		0.0135	0.0141	0			0.0061	0.0061		0.0081	0	0		0.0063	NO
383	ENSG00000123496	IL13RA2	0.015	0.0104	0	0.0038	0	0.0141	0.0077	0.0329	0.0173	0.0019	0.0189	0.0061	0.0102	0.0192	0.0242	0	0.0027	0	0.0127	YES
384	ENSG00000131050	BPIFA2	0.03	0.0265	0.0243	0.0307		0.0221	0.0251	0.0094			0.0189	0.0061	0.0307	0.0192	0.0242			0.0061	0.0253	NO
385	ENSG00000136449	MYCBPAP	0.0037	0.0019	0.0049	0.0077	0	0.008	0.0116	0.0094	0	0.0097	0.0094	0.0061	0.002	0.0038	0.0081	0	0.008	0.002	0	NO
386	ENSG00000136929	HEMGN		0.0208		0.0192	0.0131		0.0212	0.0188	0	0.0078	0.0236	0.0061	0.0164		0.0081	0.0168		0.0142		YES
387	ENSG00000138587	MNS1	0.0037	0.0009	0	0	0	0.002	0.0039	0	0	0.0097	0.0142	0.0061	0	0	0.0081	0	0.0027	0.004	0	NO
388	ENSG00000139537	CCDC65	0.0075	0.0019	0.0097	0.0192	0	0.0121	0	0	0	0.0214	0.0047	0.0061	0.0102	0.0038	0.0081	0	0.0134	0	0	NO
389	ENSG00000140527	WDR93	0	0.0009	0.0097	0	0	0.008	0.0039	0	0	0.0175	0.0094	0.0061	0.0041	0.0077	0	0.0056	0.0027	0.002	0	NO
390	ENSG00000142621	FHAD1	0.0075	0.0009	0	0.0115	0	0	0.0039	0.0094	0	0.0175	0	0.0061	0	0	0	0.0056	0.0107	0.002	0	NO
391	ENSG00000143443	C1orf56	0	0.0066	0.0049	0	0	0.008	0.0077	0	0.0058	0.0039	0.0047	0.0061	0	0.0038	0.0242	0	0.0027	0.002	0	NO
392	ENSG00000145757	SPATA9	0.0037	0	0.0146	0	0.0065	0	0	0.0047	0	0	0.0047	0.0061	0.002	0.0077	0	0.0056	0.0053	0	0.0063	NO
393	ENSG00000149646	C20orf152	0.0112	0.0113	0.0097	0.0038	0	0.0121	0.0039	0.0047		0	0.0047	0.0061	0.0123	0.0038	0.0161	0	0.0053	0.004	0.0127	NO
394	ENSG00000150773	PIH1D2	0	0	0.0049	0	0	0.002	0	0	0	0.0156	0.0047	0.0061	0.0041	0	0.0081	0	0.008	0.002	0	NO
395	ENSG00000150783	TEX12	0.0112		0.0097	0	0.0065		0		0			0.0061		0.0038		0.0056			0.0063	NO
396	ENSG00000151287	TEX30	0.0037	0.0113	0	0	0	0.008	0.0077	0	0	0.0058	0	0.0061	0.0041	0.0038	0.0081	0.0112	0.0107	0.0061	0	NO
397	ENSG00000152503	TRIM36	0.0037	0.0019	0	0	0	0	0.0019	0.0047	0	0	0.0094	0.0061	0.0102	0.0038	0.0161	0	0	0	0	NO
398	ENSG00000152592	DMP1	0.0075	0.0095		0.0153	0.0131	0.0101	0.0097	0.0235		0.0214	0.0142	0.0061	0.0082	0.0038	0.0081	0.0168		0.0081	0.0127	NO
399	ENSG00000155530	LRGUK	0.0037	0.0009	0.0049	0.0077	0	0.006	0.0039	0	0	0.0117	0.0047	0.0061	0.002	0	0.0081	0.0056	0.0027	0.0081	0	NO
400	ENSG00000157330	C1orf158	0.03	0.0227	0.0291		0	0.0282		0.0282		0.0292	0.033	0.0061	0.0123	0	0.0242	0.0223	0.0214	0.0223	0	NO
401	ENSG00000157578	LCA5L	0	0	0.0097	0.0077	0	0.002	0.0097	0	0	0.0136	0	0.0061	0.0041	0.0038	0	0.0056	0	0	0	NO
402	ENSG00000159374	C2orf65	0.0037	0	0	0.0383	0	0	0.0019	0	0	0.0019	0.0189	0.0061	0.002	0	0	0.0279	0.0027	0	0	NO
403	ENSG00000160396	HIPK4	0.0037	0.0028	0.0097	0.0038	0.0131	0.002	0.0039	0.0047	0	0	0	0.0061	0.0082	0.0038	0	0.0056	0.0027	0	0	NO
404	ENSG00000162148	PPP1R32	0.0037	0.0057	0.0049	0	0.0065	0.008	0	0	0	0.0117	0	0.0061	0.0061	0.0115	0	0	0.008	0	0	NO
405	ENSG00000163424	C3orf30	0.0225	0.0284	0.0291			0.0282	0.0444	0.0047	0.0289			0.0061	0.0307	0.023	0.0161		0.0267		0.0063	NO
406	ENSG00000163885	CCDC37	0.015		0.0243		0	0.0282		0.0141	0	0.0292		0.0061	0.0143	0	0.0161		0.0267		0	NO
407	ENSG00000165383	LRRC18	0.0112	0.0132	0.0146	0.0038	0	0.0181	0.0135		0	0.0234	0.0142	0.0061	0.0143	0.023	0.0081	0.0279	0.0134		0	NO
408	ENSG00000166578	IQCD	0	0.0019	0	0	0.0065	0.0121	0.0019	0	0.0058	0.0175	0	0.0061	0.0102	0	0.0161	0	0.0053	0.0101	0	NO
409	ENSG00000168263	KCNV2	0.0112			0.0038	0.0131	0.002	0	0.0047	0	0		0.0061	0.0061	0.0077					0	NO
410	ENSG00000170469	SPATA24	0.0037	0.0009	0	0	0	0.002	0	0	0	0.0078	0	0.0061	0.0061	0	0.0081	0	0.0027	0.004	0	NO
411	ENSG00000171989	LDHAL6B	0.0037	0.0038	0.0049	0		0	0.0097	0.0094	0.0058		0.0094	0.0061	0.0082	0.0038	0					NO
412	ENSG00000172361	CCDC11	0.0075	0.0009	0.0049	0.0038	0	0.006	0	0	0	0.0078	0	0.0061	0.002	0.0038	0.0081	0	0.008	0	0	NO
413	ENSG00000177994	C2orf73		0.0038	0.0291		0.0065	0.0201	0	0		0.0156		0.0061	0.0204	0	0.0081	0	0.008	0.004	0.0063	NO
414	ENSG00000178997	EXD1	0.0075	0.0142	0		0.0131	0.0101			0.0116	0.0136		0.0061	0.0061	0.0077					0.0063	NO
415	ENSG00000185013	NT5C1B	0.0037	0.0047	0	0.0038		0.002	0.0077	0.0047	0		0	0.0061	0	0	0	0	0.0027	0	0.0063	NO
416	ENSG00000185972	CCIN	0.0037	0	0.0049	0	0	0.002	0.0077	0	0	0.0039	0.0094	0.0061	0.002	0.0038	0	0.0112	0.0027	0.0061	0.0063	NO
417	ENSG00000186976	EFCAB6	0	0	0	0	0	0	0	0	0	0.0058	0	0.0061	0.002	0	0.0081	0.0056	0	0	0	NO
418	ENSG00000187860	CCDC157	0.0037	0.0009	0.0049	0.0038	0	0.006	0.0019	0	0	0.0019	0.0094	0.0061	0.002	0.0077	0	0	0.0027	0	0	NO
419	ENSG00000196431	CRYBA4	0.0262	0.0189		0.0077	0.0196	0.0121				0.0097	0.0142	0.0061	0.0245	0.0192	0.0323	0.0168	0.0241	0.0162	0.019	NO
420	ENSG00000197213	ZSCAN5B	0.0262	0.0047	0.0097		0.0065	0.0101	0.0019	0.0094	0	0	0.0142	0.0061	0.0123			0.0056	0.0053		0.0063	NO
421	ENSG00000197889	MEIG1	0.0112	0.0104	0.0049		0	0.0141		0.0047	0.0116	0.0019	0.0047	0.0061	0.0061	0	0	0.0056	0	0.0061	0	NO
422	ENSG00000198754	OXCT2	0.0075	0.0095	0	0	0	0.004	0.0019	0	0.0058	0	0	0.0061	0.0061	0.0077	0	0	0.0027	0.002	0.0063	NO
423	ENSG00000243710	WDR65	0.0112	0	0.0049	0.0153	0.0196	0.008	0.0019	0.0047	0.0058	0.0175	0	0.0061	0.0082	0	0.0081	0.0223	0.0107	0.004	0	NO
424	ENSG00000256660	CLEC12B	0.015	0.0123	0.0146	0.0192	0.0131	0.006	0	0.0047	0	0.0097		0.0061	0.0123	0.0115	0	0.0056		0.002		NO
425	ENSG00000048545	GUCA1A	0.0037	0.0095	0.0243	0.0038	0	0.004	0.0251	0.0235	0.0058	0.0058		0.0041	0.0102	0.0115	0	0.0223		0.0101	0.0127	NO
426	ENSG00000069188	SDK2	0.0037	0.0009	0	0.0038	0	0	0.0077	0.0047	0	0.0039	0	0.0041	0	0	0.0081	0	0	0.004	0	NO
427	ENSG00000075702	WDR62	0	0.0019	0	0	0	0.004	0.0116	0	0	0.0019	0	0.0041	0	0.0038	0	0	0.008	0.0101	0	NO
428	ENSG00000078043	PIAS2	0	0.0038	0	0.0038	0.0065	0.004	0	0	0	0.0019	0.0094	0.0041	0.0061	0.0077	0	0	0.0027	0	0	NO
429	ENSG00000080572	CXorf41		0.0255	0.0243		0.0327	0.0221				0.0214		0.0041	0.0204	0.023			0.0267	0.0202	0	NO
430	ENSG00000084693	AGBL5	0.0037	0.0038	0	0	0	0.002	0.0039	0	0	0.0117	0	0.0041	0	0	0	0	0.0027	0.0061	0	NO
431	ENSG00000086288	TXNDC3	0.0075	0.0095	0.0146	0.0115	0.0065	0.006	0.0039	0.0047	0	0.0078	0.0142	0.0041	0.0123	0.0192	0	0	0	0.0243	0	NO
432	ENSG00000089505	CMTM1	0.0037	0.0009	0	0	0	0	0.0019	0	0.0058	0.0019	0	0.0041	0.002	0	0	0	0	0.002	0	NO
433	ENSG00000099338	CATSPERG	0.0037	0.0047	0	0.0038	0	0.008	0.0097	0.0282	0	0.0039	0.0094	0.0041	0.0061	0.0038	0.0161	0.0056	0.0053	0	0.0063	NO
434	ENSG00000100206	DMC1	0.0075	0.0009	0	0	0.0131	0	0.0058	0	0	0.0019	0.0047	0.0041	0	0	0	0	0.0027	0	0.0063	NO
435	ENSG00000104901	DKKL1	0.0075	0.0019	0.0049	0.0077	0.0065	0.0101	0.0174	0		0.0117	0.0142	0.0041	0.002	0.0038	0		0.008	0.0162	0	YES
436	ENSG00000105679	GAPDHS	0.0037	0.0095	0	0	0	0.0101	0.0116	0.0047	0	0.0039	0.0142	0.0041	0.0102	0	0	0	0	0.0101	0.0063	NO
437	ENSG00000106638	TBL2	0.0037	0.0057	0.0049	0.0038	0.0065	0.006	0.0154	0	0	0.0078	0.0094	0.0041	0.0061	0	0.0081	0	0.0053	0.0101	0.0063	NO
438	ENSG00000111644	ACRBP	0	0.0009	0	0	0.0065	0.002	0.0019	0	0.0058	0.0039	0	0.0041	0	0.0038	0	0.0056	0.0027	0.0061	0.0063	YES
439	ENSG00000124490	CRISP2	0.0262	0.0265	0.0388	0.0192		0.0282	0.0212	0.0376	0.0116		0.0236	0.0041	0.0061	0.0345	0		0	0.0304	0.0253	YES
440	ENSG00000124721	DNAH8	0.0187	0.0113	0.0097	0.0192	0.0131	0.0161	0.0039	0.0094	0.0231	0.0058	0.0047	0.0041	0.0082	0.0153	0	0.0056	0.0053	0.0101	0.0063	NO
441	ENSG00000128040	SPINK2	0.0112	0.017	0	0.0115	0.0261	0.006	0.0212	0.0094	0	0.0156		0.0041	0.0102	0.0077	0	0.0279	0.0187	0.002	0.0127	NO
442	ENSG00000134007	ADAM20	0	0	0		0	0.002	0.0058	0.0141	0.0058	0.0058		0.0041	0.0041	0.0115		0	0.0053	0.002	0	NO
443	ENSG00000135625	EGR4	0.0037	0.018	0.0049	0	0.0065	0.002	0.027	0.0141	0.0058	0.0019	0.0189	0.0041	0.0041	0.0077	0	0	0.0107	0.0121	0.019	NO
444	ENSG00000136811	ODF2	0	0.0028	0	0.0038	0.0065	0	0.0077	0.0047	0	0.0078	0.0094	0.0041	0.002	0	0.0081	0.0112	0.0107	0.004	0	NO
445	ENSG00000137434	C6orf52	0	0	0.0049	0.0077	0	0.006	0.0077	0	0.0058	0.0039	0.0189	0.0041	0.002	0	0.0081	0.0056	0.008	0.004	0	NO
446	ENSG00000137473	TTC29	0.0375	0.0246	0.0194	0.0421	0	0.0241	0.0135	0.0141	0.0405	0.0195	0.0189	0.0041	0.0143	0.0077	0.0242	0.0112	0.016	0.0182	0	NO
447	ENSG00000139714	MORN3	0.0075	0.0038	0.0049	0.0192	0	0.004	0	0	0	0.0019	0.0142	0.0041	0.002	0.0038	0	0	0.008	0	0	NO
448	ENSG00000141665	FBXO15	0.0037	0	0.0049	0.0077	0	0.006	0	0	0	0.0058	0.0047	0.0041	0.0082	0	0.0081	0	0.0027	0	0	NO
449	ENSG00000144395	CCDC150	0	0.0009	0	0	0	0	0	0.0047	0	0.0117	0	0.0041	0	0	0	0	0.0053	0.002	0	NO
450	ENSG00000145491	ROPN1L	0.015	0.0076	0.0194	0.0268	0.0065	0.0181	0.0058	0	0	0.0234	0.0142	0.0041	0.0061	0	0.0081	0.0056	0.0187	0.0081	0	NO
451	ENSG00000145850	TIMD4	0.0075	0.0047	0.0194	0.0077	0.0065	0.0141	0.0019	0	0.0058	0.0175	0	0.0041	0.0102	0.0038	0	0.0279	0.008	0.0061	0.0063	NO
452	ENSG00000148200	NR6A1	0	0	0	0	0	0	0	0	0	0	0	0.0041	0.002	0	0	0	0	0	0	YES
453	ENSG00000150628	SPATA4		0	0.0146		0	0.0201	0	0		0.0097		0.0041	0.0164	0	0.0161	0.0056	0.0053	0	0.0063	NO
454	ENSG00000150667	FSIP1	0.0112	0	0	0.0268	0	0.006	0.0039	0.0047	0	0.0078	0.0047	0.0041	0.0082	0.0038	0.0081	0	0.0134	0.002	0	NO
455	ENSG00000151164	RAD9B	0.0075	0.0095	0	0.0038	0	0.002	0.0058	0.0047	0	0.0058	0	0.0041	0.0061	0.0077	0	0	0.0053	0	0	NO
456	ENSG00000154099	DNAAF1	0.0037	0	0.0097	0.0115	0.0131	0.0141	0	0	0.0058	0.0156	0.0047	0.0041	0.0041	0.0038	0	0	0.0107	0.002	0	NO
457	ENSG00000154479	C2orf77	0.0037	0.0009	0	0.0115	0	0	0	0.0047	0	0.0097	0	0.0041	0.0041	0	0.0081	0	0.0027	0.0081	0	NO
458	ENSG00000155719	OTOA	0.0075	0.0095	0.0049	0	0.0131	0.004	0	0	0.0058	0.0078	0.0047	0.0041	0.002	0.0077	0	0	0.0053	0.004	0.0063	YES
459	ENSG00000156509	FBXO43	0.0075	0.0028	0	0.0038	0	0.002	0.0058	0.0047	0	0.0136	0	0.0041	0	0.0038	0	0	0.0107	0.0061	0	NO
460	ENSG00000158423	RIBC1	0	0	0.0097	0	0	0.006	0	0	0	0.0175	0.0094	0.0041	0.0041	0.0153	0.0242	0	0.0053	0	0	NO
461	ENSG00000159625	CCDC135	0.0225	0.018	0.0146	0.023	0	0.0262	0.0019	0	0	0.0136	0	0.0041	0.0082	0	0.0081	0.0335	0.0187	0.0101	0	NO
462	ENSG00000163645	FAM194A	0	0.0057			0.0065	0.0121	0.0077	0	0		0.0094	0.0041	0.002	0		0	0.016	0.002	0.0063	NO
463	ENSG00000163806	SPDYA	0.0037	0.0038	0.0049	0	0.0065	0	0.0058	0	0	0.0039	0	0.0041	0.002	0.0038	0	0.0056	0.0027	0.0121	0	NO
464	ENSG00000164512	ANKRD55	0.0112	0.0076	0.0049	0.0077	0.0131	0.004	0.0039	0.0047	0.0058	0	0.0094	0.0041	0.0082	0.0153	0.0081	0.0112	0.0134	0.0061	0.019	NO
465	ENSG00000165182	CXorf58	0.0187		0.0097		0	0.008			0.0058	0.0136		0.0041	0.0164	0.0077				0.004	0.0063	NO
466	ENSG00000166359	WDR88	0.0075	0.0028	0.0049	0	0.0065	0.002	0	0	0	0.0019	0.0047	0.0041	0.0041	0.0038	0.0081	0	0	0	0.0063	NO
467	ENSG00000167210	LOXHD1	0.0112	0.0038		0.0115	0.0131	0.008	0.0058	0.0141	0	0.0214	0	0.0041	0.0123	0.0192	0	0.0056		0.0121	0.019	NO
468	ENSG00000167525	PROCA1	0.0037	0.0038	0	0.0038	0.0065	0.002	0.0019	0	0	0.0039	0.0047	0.0041	0.0061	0.0038	0.0081	0	0	0.002	0	NO
469	ENSG00000169126	ARMC4	0.0037	0.0038	0.0097	0.0115	0	0.0161	0.0154	0	0.0116	0.0117	0.0189	0.0041	0	0	0.0081	0	0.0027	0	0	NO
470	ENSG00000170703	TTLL6	0.0187	0.0132	0.0146	0	0	0.0282	0	0	0	0.0039	0.0142	0.0041	0.0102	0.0115	0.0161	0.0056	0.0053		0	NO
471	ENSG00000173838	2011-03-09	0.0075	0.0066	0.0097		0	0.006	0.0309	0	0.0116	0.0097	0.0283	0.0041	0.0061	0.0038	0.0161	0.0056	0.0053	0	0	NO
472	ENSG00000174527	MYO1H	0.0187	0.0123	0.0049	0.0153	0	0	0.0212	0.0141	0	0.0078	0.0189	0.0041	0.0061	0.0077	0	0.0056	0.008	0.0081	0	NO
473	ENSG00000176040	TMPRSS7	0	0.0142	0.0097	0.0077	0.0065	0.008	0.0328	0.0141		0.0253	0.0377	0.0041	0.002	0.023	0.0081		0.0187	0.0061	0.019	NO
474	ENSG00000176160	HSF5	0.015	0.0142	0.0243	0.0115	0.0065	0.0121	0.0077	0.0141	0		0.0047	0.0041	0.0102	0.0038	0.0081	0.0056	0.0107	0.0182		NO
475	ENSG00000177294	FBXO39	0.0112	0.0066	0	0.0077	0.0065	0.004	0.0039	0.0235	0	0.0175	0	0.0041	0.002	0.0115	0	0.0168	0.0107	0.004	0	YES
476	ENSG00000179059	ZFP42	0.0412	0.035	0.0534	0.0192		0.0221	0.0212	0.0141			0.0236	0.0041	0.0266	0	0.0242	0.0112		0.0182	0.019	NO
477	ENSG00000179071	CCDC89	0	0.0095	0	0	0	0.006	0	0	0.0173	0.0039	0.0047	0.0041	0	0	0.0081	0	0	0.004	0	NO
478	ENSG00000182308	DCAF4L1	0	0.0085	0	0	0.0065	0.006	0.0039	0	0.0058	0.0019	0.0094	0.0041	0.0041	0.0038	0.0081	0.0056	0.0053	0.004	0	NO
479	ENSG00000183066	WBP2NL	0	0.0009	0.0097	0.0038	0	0.0121	0	0.0047	0	0	0	0.0041	0.0082	0	0	0	0.0053	0	0	NO
480	ENSG00000183496	MEX3B	0	0.0019	0	0	0	0	0	0	0	0	0	0.0041	0	0.0077	0	0.0056	0	0.002	0	NO
481	ENSG00000184361	TEX34	0.0037	0.0028	0.0097	0		0.004	0.0058	0.0047	0		0.0142	0.0041	0.0041	0.0038	0.0081		0	0.002	0.0127	NO
482	ENSG00000185955	C7orf61	0	0.0123	0.0049	0.0115	0	0.008	0.0058	0	0.0058	0	0.0047	0.0041	0.0041	0.0077	0.0081	0	0.0053	0.002	0	NO
483	ENSG00000186471	AKAP14		0.0293	0.0291	0.0115	0.0065	0.0302		0.0188		0.0195	0.033	0.0041	0.0143	0.0077			0.0241		0	NO
484	ENSG00000186952	TMEM232	0	0.0019	0.0097	0.0038	0	0.0101	0	0	0	0.0097	0	0.0041	0.0061	0	0.0081	0.0056	0.0027	0	0	NO
485	ENSG00000188306	LRRIQ4	0	0.0151	0.0194	0	0	0.0141		0	0	0	0	0.0041	0.0041	0.0077	0.0081	0.0056	0.016		0.0063	NO
486	ENSG00000196388	INCA1	0	0.0038	0	0.0077	0.0065	0.004	0.0019	0	0	0.0019	0.0047	0.0041	0.0041	0.0077	0.0161	0	0.0027	0.0061	0.0063	NO
487	ENSG00000197748	WDR96	0.0075	0	0.0097	0.0038	0	0.0101	0	0.0047	0	0.0136	0	0.0041	0.0041	0	0.0081	0	0.0053	0	0	NO
488	ENSG00000198885	ITPRIPL1	0	0.0047	0	0	0	0	0	0.0047	0	0	0.0047	0.0041	0	0.0038	0	0.0056	0	0	0	NO
489	ENSG00000204086	RPA4	0	0.0132	0.0097	0.0038	0.0065	0.0121	0.0077	0.0094	0		0	0.0041	0.0102	0	0.0161	0	0.0107		0	NO
490	ENSG00000204930	C9orf128	0.0075	0.0028	0.0291	0.0038	0	0.0201	0.0135	0.0141	0.0173	0.0019	0.0047	0.0041	0.0082	0.0115	0.0081		0	0.0081	0.0063	NO
491	ENSG00000204961	PCDHA9	0.0187	0.0066	0.0243	0.0153	0.0131	0.0221	0.0039	0.0047	0.0347	0.0136	0.0236	0.0041	0.0266	0.0038	0.0081	0.0056	0.0053	0	0.0063	NO
492	ENSG00000217442	SYCE3	0.0075	0.0028	0.0097	0.0153	0.0065	0.002	0.0135	0		0.0039	0.0094	0.0041	0	0	0.0161	0.0112	0.0053	0.004	0	NO
493	ENSG00000235631	RNF148	0.0112	0.0047	0.0049	0.0038	0.0065	0.006	0.0019	0.0047	0.0173		0.0047	0.0041	0.0061	0	0.0081	0.0056	0.0053	0.004	0.0127	NO
494	ENSG00000010318	PHF7	0.0037	0.0009	0	0	0.0065	0.002	0.0212	0	0	0	0	0.002	0.002	0	0.0081	0	0.008	0.0101	0.0063	NO
495	ENSG00000013810	TACC3	0.015	0.0009	0.0049	0	0.0131	0.006	0.0077	0.0047	0	0.0058	0	0.002	0.0061	0.0038	0.0081	0	0.0107	0.0061	0	NO
496	ENSG00000063438	AHRR	0.0037	0.0028	0.0097	0.0038	0.0065	0.004	0.0039	0.0094	0.0231	0.0039	0.0236	0.002	0.002	0.0077	0	0.0056	0.008	0.0081	0.0063	NO
497	ENSG00000064199	SPA17	0	0.0009	0	0.0038	0	0.002	0.0019	0	0	0.0117	0	0.002	0.002	0.0038	0.0161	0	0.0027	0	0	YES
498	ENSG00000065371	ROPN1	0.0112	0.0019	0.0049	0.0153	0.0065	0.0141		0.0141	0.0058	0.0019	0	0.002	0.0143	0.0153	0	0	0.0027	0.0121	0.0127	YES
499	ENSG00000073598	FNDC8	0.0037	0.0028	0	0	0	0.002	0	0	0	0	0	0.002	0	0.0038	0	0	0	0	0	NO
500	ENSG00000087586	AURKA	0	0.0009	0	0	0	0	0.0116	0	0	0.0039	0	0.002	0	0	0	0.0168	0.0107	0.0101	0	NO
501	ENSG00000091651	ORC6	0	0	0	0.0038	0	0.004	0.0116	0.0047	0	0.0058	0	0.002	0	0.0038	0	0.0112	0.0107	0	0	NO
502	ENSG00000095777	MYO3A	0.0075	0.017	0	0.023	0.0327	0	0	0		0.0195	0.0472	0.002	0	0	0	0.0112	0.0027	0	0.0253	NO
503	ENSG00000100027	YPEL1	0	0.0028	0	0.0038	0	0.008	0.0019	0	0	0.0019	0.0189	0.002	0.0061	0.0038	0.0081	0.0056	0	0	0	NO
504	ENSG00000100312	ACR	0.015	0.0095	0.0146	0	0	0.002	0	0.0047	0	0	0	0.002	0.0061	0	0	0	0.0107	0.004	0	NO
505	ENSG00000100583	SAMD15	0	0	0	0.0038	0	0	0	0.0047	0	0.0078	0.0047	0.002	0	0.0038	0	0	0.008	0	0	NO
506	ENSG00000101353	C20orf132	0.0037	0.0019	0.0049	0	0	0.006	0.0039	0	0	0.0019	0	0.002	0.002	0	0.0161	0	0	0.002	0	NO
507	ENSG00000102048	ASB9	0.0112	0.0095	0	0	0.0065	0.008	0.0135	0.0094	0	0.0039	0	0.002	0	0.0038	0	0.0056	0.0107	0.0061	0.0063	NO
508	ENSG00000105011	ASF1B	0	0	0.0049	0	0	0.002	0.0039	0	0	0	0	0.002	0.002	0.0038	0	0	0.0027	0	0	NO
509	ENSG00000105672	ETV2	0.0037	0.0076	0.0097	0	0	0.008	0.0058	0	0	0.0019	0.0047	0.002	0	0	0.0081	0	0.0027	0.0081	0	NO
510	ENSG00000105982	RNF32	0	0.0028	0.0049	0	0	0.006	0.0019	0	0.0058	0	0.0047	0.002	0.0041	0	0.0081	0	0.008	0.0061	0	NO
511	ENSG00000106328	FSCN3	0.0075	0.0009	0.0049	0.0077	0	0.004	0.0077	0.0047	0	0.0039	0	0.002	0.002	0	0	0	0.0027		0	NO
512	ENSG00000106336	FBXO24	0	0.0038	0	0.0038	0.0065	0.006	0.0039	0	0	0.0039	0	0.002	0.0041	0.0038	0	0	0	0.0101	0	NO
513	ENSG00000111254	AKAP3	0.0037	0.0009	0.0049	0.0038	0	0.002	0	0	0.0058	0.0019	0	0.002	0.002	0	0	0	0.0027	0	0	YES
514	ENSG00000118307	CASC1	0	0.0009	0.0049	0.0115	0	0.0121	0	0	0	0.0156	0.0094	0.002	0.0061	0	0.0081	0	0.0053	0.0061	0	NO
515	ENSG00000119703	ZC2HC1C	0	0.0028	0	0.0038	0	0.002	0.0039	0	0	0.0039	0	0.002	0	0.0153	0	0	0.0053	0.002	0	NO
516	ENSG00000121211	MND1	0	0	0.0049	0	0	0.002	0.0039	0	0	0	0	0.002	0.002	0	0.0081	0	0.0053	0	0	NO
517	ENSG00000121621	KIF18A	0	0	0	0	0	0	0.0058	0.0047	0	0	0	0.002	0	0	0	0	0.0027	0.002	0	NO
518	ENSG00000123975	CKS2	0.0037	0.0038	0	0.0038	0	0.008	0.0097	0	0.0058	0.0097	0	0.002	0.002	0	0	0	0.0053	0.002	0.0063	NO
519	ENSG00000123977	WDR69	0.03		0.0291	0.0192	0.0131	0.0262	0.0097	0		0.0156		0.002	0.0061	0.0038	0.0161			0.002	0.019	NO
520	ENSG00000124196	GTSF1L	0.0225	0.0104	0.0146			0.004	0.0116	0.0235	0.0116		0.033	0.002	0.0082	0.0192	0.0081			0.0202	0.0063	NO
521	ENSG00000125319	C17orf53	0	0.0019	0.0049	0	0	0.004	0.0135	0	0	0.0039	0	0.002	0	0	0.0081	0.0056	0.0053	0	0	NO
522	ENSG00000125531	C20orf195	0	0.0038	0.0049	0	0	0.004	0.0077	0	0	0.0175	0.0283	0.002	0	0	0.0081	0	0.0053	0.002	0	NO
523	ENSG00000127423	C1orf135	0	0.0009	0	0	0	0	0.0212	0.0094	0	0.0039	0	0.002	0.002	0	0	0	0.0134	0.002	0	NO
524	ENSG00000128408	RIBC2	0	0.0038	0	0	0	0	0.0019	0.0047	0	0.0214	0	0.002	0	0	0	0	0.0027	0	0	NO
525	ENSG00000130270	ATP8B3	0.0112	0.0066	0.0097	0.0115	0	0.004	0	0	0	0.0019	0	0.002	0.002	0.0153	0	0	0.0027	0.0142	0	NO
526	ENSG00000130783	CCDC62	0.0112	0.0019	0.0049	0	0	0.0101	0.0097	0	0.0058	0.0039	0.0047	0.002	0.0061	0.0077	0.0081	0.0056	0.0027	0	0	YES
527	ENSG00000132016	C19orf57	0	0.0047	0	0	0	0.002	0.0019	0.0188	0	0.0039	0	0.002	0.0102	0	0.0081	0.0056	0.008	0	0	NO
528	ENSG00000132554	RGS22	0.0112	0	0.0194	0.0115	0	0.0181	0.0019	0.0188	0.0231	0.0097	0.0236	0.002	0.0082	0	0	0	0	0.0101	0	YES
529	ENSG00000133101	CCNA1	0.0075	0.0198	0.0049	0.0115	0	0	0.0174	0.0094	0	0	0.0189	0.002	0	0	0.0161	0	0.0107	0	0	YES
530	ENSG00000133477	FAM83F	0	0.0009	0	0	0.0196	0	0	0	0.0058		0.0047	0.002	0	0	0.0161	0.0279	0	0.002	0	NO
531	ENSG00000135436	FAM186B	0	0	0.0049	0.0038	0.0065	0.002	0.0019	0	0	0.0019	0	0.002	0.0061	0.0077	0.0081	0	0	0.0101	0	NO
532	ENSG00000136327	NKX2-8	0	0.0113	0.0049	0.0345	0.0196	0	0.029	0.0141		0.0019	0.0283	0.002	0	0.0038	0.0081	0.0223	0	0.002	0	NO
533	ENSG00000139734	DIAPH3	0	0.0019	0	0	0.0065	0	0.0019	0	0	0.0019	0.0142	0.002	0	0	0	0	0.008	0	0	NO
534	ENSG00000139800	ZIC5	0	0.0151	0	0	0	0	0.029	0.0516		0	0	0.002	0	0	0.0081		0		0	NO
535	ENSG00000140932	CMTM2	0.0075	0.0057	0	0.0038	0.0065	0.0121	0.0135	0.0094	0	0.0039	0.0142	0.002	0.0102	0.0115	0	0.0056	0.0053	0.0081	0.0127	NO
536	ENSG00000143450	OAZ3	0.0037	0	0.0097	0	0	0.006	0.0039	0	0.0116	0.0019	0	0.002	0.0041	0.0115	0.0081	0.0056	0.0027	0.004	0	NO
537	ENSG00000143994	ABHD1	0	0	0	0	0	0.008	0	0	0.0058	0	0	0.002	0.002	0	0	0	0	0.004	0.0063	NO
538	ENSG00000147127	RAB41	0	0.0057	0.0049	0	0	0.008	0.0019	0	0	0	0	0.002	0	0	0.0081	0	0	0	0	NO
539	ENSG00000147378	FATE1	0.015	0.0189	0.0243	0.0038	0.0196	0.0201	0	0.0094		0.0214	0	0.002	0.0123	0.0077	0.0161	0	0.0134	0.004	0.019	YES
540	ENSG00000152192	POU4F1	0.0037	0.0255	0	0.0038	0	0.002	0.027	0.0282	0.0347	0.0019	0.0236	0.002	0.002	0.023	0.0081	0.0279	0.0241	0.0142	0.019	NO
541	ENSG00000153044	CENPH	0	0	0	0	0	0.002	0.0116	0	0	0.0058	0	0.002	0	0	0	0.0056	0.0053	0	0	NO
542	ENSG00000154645	CHODL	0.0037	0.0038	0	0.0115	0	0	0.0116	0.0047	0	0.0136	0.0189	0.002	0	0	0	0.0112	0	0.004	0	NO
543	ENSG00000155367	PPM1J	0	0	0	0	0	0.002	0.0097	0.0047	0	0	0.0047	0.002	0	0.0038	0	0	0.0053	0.002	0.0063	NO
544	ENSG00000157456	CCNB2	0	0	0	0	0	0.002	0.0077	0.0047	0	0	0	0.002	0	0	0	0	0.0107	0.0061	0	NO
545	ENSG00000157653	C9orf43	0.0037	0	0	0	0.0131	0.002	0.0019	0	0	0.0039	0.0047	0.002	0	0	0.0081	0	0.0027	0.0081	0	NO
546	ENSG00000161036	LRWD1	0	0.0019	0.0049	0	0	0.004	0	0.0047	0	0.0078	0.0094	0.002	0.002	0.0115	0	0.0112	0	0.0081	0	NO
547	ENSG00000161609	CCDC155	0.0225	0.0208	0	0.0153		0.0282		0.0141	0.0116		0	0.002	0.0204	0.0038	0.0161				0.0063	NO
548	ENSG00000161860	SYCE2	0.0075	0.0028	0	0.0307	0	0.006	0.0058	0.0235	0	0	0.0047	0.002	0.002	0.0038	0.0081	0.0223	0.0027	0.0061	0	NO
549	ENSG00000162931	TRIM17	0	0.0019	0	0.0115	0	0	0.0077	0.0094	0	0	0.0047	0.002	0.002	0	0.0081	0	0	0	0	NO
550	ENSG00000163239	TDRD10	0.015	0.0047	0	0.0077	0.0065	0.0221	0.0019	0	0.0173	0	0	0.002	0.0102	0.0077	0	0.0056	0.0027	0	0.019	NO
551	ENSG00000163467	C1orf182	0	0.0028	0	0.0038	0	0.006	0.0135	0	0	0.0019	0	0.002	0	0	0.0161	0.0112	0	0.0101	0.0063	NO
552	ENSG00000163535	SGOL2	0	0.0019	0.0049	0	0	0	0.0058	0	0	0.0136	0	0.002	0.002	0	0	0	0.0107	0	0	NO
553	ENSG00000165555	NOXRED1	0	0	0.0049	0	0	0.002	0.0019	0	0	0	0	0.002	0	0.0038	0.0161	0	0	0	0	NO
554	ENSG00000165695	AK8	0.0037	0	0.0049	0	0	0.006	0	0	0.0058	0	0.0094	0.002	0.002	0.0077	0.0081	0	0.0027	0	0	NO
555	ENSG00000167523	C16orf55	0.0075	0.0038	0.0049	0	0	0.004	0	0	0	0.0156	0.0094	0.002	0.002	0	0.0161	0	0	0.0101	0	NO
556	ENSG00000167634	NLRP7	0.0037	0.0076	0.0049	0	0.0131	0.002	0.0135	0.0047	0	0.0117	0.0236	0.002	0.0061	0.0038	0	0.0279	0	0	0	NO
557	ENSG00000168589	DYNLRB2	0	0	0.0049	0.0077	0	0.0101	0	0	0	0.0117	0.0094	0.002	0.0123	0.0038	0	0	0.0027	0.002	0	NO
558	ENSG00000171864	PRND	0.0075	0	0.0243	0	0	0.002	0	0.0094	0.0173	0.0156	0	0.002	0.002	0	0	0.0056	0.0053	0.0081	0.0063	NO
559	ENSG00000172139	SLC9C1	0.0037	0.0066	0.0146	0.0038		0.0161	0.0116	0	0.0116			0.002	0.0184		0.0081	0.0056	0.0053	0.002	0.0127	NO
560	ENSG00000172738	TMEM217	0.0075	0.0057	0	0	0.0065	0.004	0.0039	0.0094	0	0.0078	0	0.002	0.002	0	0	0.0112	0.0053	0.0081	0.0063	NO
561	ENSG00000174038	C9orf131	0	0.0066	0.0194		0.0131	0.0121	0.0058	0.0141	0.0058	0.0019	0	0.002	0.0041	0	0	0	0.0027	0.0061	0	NO
562	ENSG00000175294	CATSPER1	0	0.0057	0	0.0077	0	0.008	0.0077	0	0	0.0234	0.0189	0.002	0.0204	0.0038	0	0.0112	0.0187	0	0.0063	NO
563	ENSG00000175449	RFESD	0.0037	0.0009	0	0.0038	0	0.002	0.0058	0.0047	0.0058	0	0	0.002	0.0041	0.0077	0	0	0	0	0	NO
564	ENSG00000175877	WBSCR28	0	0.0038	0.0049	0	0.0196	0.002	0.0193	0.0047		0.0175	0.0047	0.002	0	0.0038	0	0		0.0142	0	NO
565	ENSG00000177483	RBM44	0.015	0.0019	0.0097	0	0.0065	0.004	0.0019	0	0	0.0019	0	0.002	0.002	0.0077	0	0.0056	0.0027	0.004	0.0063	NO
566	ENSG00000178053	MLF1	0	0.0009	0	0	0.0131	0	0	0.0047	0	0.0273	0	0.002	0	0	0.0161	0	0	0.004	0	NO
567	ENSG00000178395	C1orf65	0	0.0047	0.0049		0	0.004	0.0309	0.0094		0	0.0047	0.002	0	0	0	0.0279		0.0081	0.0063	NO
568	ENSG00000179168	GGN	0	0.0019	0	0	0	0.004	0.0019	0	0	0.0019	0.0047	0.002	0.002	0.0077	0	0	0.0027	0	0	NO
569	ENSG00000179397	C1orf101	0.0037	0.0019	0	0	0.0131	0	0	0.0047	0	0.0058	0	0.002	0.0041	0.0038	0	0	0	0.004	0	NO
570	ENSG00000180113	TDRD6	0.0075	0.0028	0	0.0038	0	0	0	0	0	0.0019	0	0.002	0.002	0	0	0	0	0.002	0	YES
571	ENSG00000181013	C17orf47	0	0.0047	0.0146	0	0	0.006	0.0039	0	0	0.0039	0.0047	0.002	0.002	0.0038	0	0	0	0.0061	0	NO
572	ENSG00000184378	AC078802.1	0	0.0085	0	0	0.0065	0.002	0.0039	0	0	0.0019	0	0.002	0.0061	0.0038	0.0081	0.0112	0	0.0081	0	NO
573	ENSG00000184786	TCTE3	0	0.0038	0	0	0.0065	0	0	0	0	0.0019	0	0.002	0.002	0.0038	0	0	0.0027	0.0081	0	NO
574	ENSG00000185290	RP4-725G10.1	0	0	0	0.0307	0.0065	0.0101	0.0405	0.0282		0.0078	0.0283	0.002	0.0041	0	0.0161	0.0168	0	0	0	NO
575	ENSG00000185689	C6orf201	0	0	0.0097	0	0	0.006	0	0	0	0.0039	0	0.002	0	0.0038	0	0	0	0.002	0.0063	NO
576	ENSG00000185958	FAM186A	0.0037	0.0019	0	0	0	0.0101	0	0	0	0.0039	0.0094	0.002	0.002	0.0038	0	0.0112	0.008	0.004	0.019	NO
577	ENSG00000186280	KDM4D	0.0037	0.0019	0.0049	0	0	0.004	0.0019	0	0	0.0058	0.0047	0.002	0.002	0	0	0	0	0.002	0	NO
578	ENSG00000186451	SPATA12	0	0.0047	0.0049	0	0	0.002	0.0135	0	0	0.0039	0.0189	0.002	0.0061	0.0038	0	0.0112	0.008	0.002	0	NO
579	ENSG00000186638	KIF24	0	0.0038	0	0	0	0	0.0039	0.0094	0	0.0078	0.0047	0.002	0.002	0	0	0.0056	0.0027	0.002	0.0063	NO
580	ENSG00000189269	C22orf43	0.0112	0.0076	0	0.0077	0.0065	0.0101	0.0058	0.0047	0	0.0078	0.0047	0.002	0.0102	0.0115	0.0081	0.0056	0.0027	0.002	0.0127	NO
581	ENSG00000197279	ZNF165	0.0037	0.0019	0	0	0	0.002	0.0097	0.0094	0	0.0097	0	0.002	0.0061	0	0.0081	0	0.0053	0.0061	0	YES
582	ENSG00000198870	C9orf96	0	0.0047	0.0049	0.0038	0.0065	0.0101	0.0019	0.0047	0	0.0019	0	0.002	0.0061	0	0.0081	0	0.0053	0.0061	0.0063	NO
583	ENSG00000203778	C6orf225	0	0.0019	0	0	0.0131	0.008	0.0058	0	0	0.0019	0	0.002	0.0061	0.0038	0	0	0	0.0061	0	NO
584	ENSG00000203907	OOEP	0.0075	0.0369	0.0049	0.0038		0.002	0.0039	0	0.0173		0.0094	0.002	0	0.0192	0	0.0391	0	0.0061	0	NO
585	ENSG00000205129	C4orf47	0	0.0009	0	0.0115	0	0.004	0	0		0.0097	0.0142	0.002	0	0.0038	0.0081	0.0168	0.008	0	0	NO
586	ENSG00000205838	TTC23L	0	0	0	0.0038	0.0065	0.0101	0.0019	0.0047	0.0058	0.0097	0	0.002	0.0041	0	0.0242	0	0.0027	0.002	0	NO
587	ENSG00000213471	TTLL13	0	0.0019	0.0097	0.0077	0	0.002	0.0019	0	0.0058	0.0019	0	0.002	0.002	0	0.0081	0	0.0027	0.002	0	NO
588	ENSG00000221843	C2orf16	0	0	0	0	0.0065	0	0.0039	0.0047	0.0058	0	0.0047	0.002	0.002	0	0	0	0	0	0	NO
589	ENSG00000229937	PRPS1L1											0.0189	0.002	0.0204			0.0112			0.019	NO
590	ENSG00000233436	BTBD18	0.0112	0.0038			0.0065	0.004	0.0039	0.0047	0	0		0.002	0.0061	0.0077		0			0.0127	NO
591	ENSG00000234511	C5orf58	0.0037	0.0132	0.0146	0.0077	0	0.0121	0	0	0	0.0078	0.0047	0.002	0.0102	0.0115	0	0.0223	0.0134	0.0061	0.0127	NO
592	ENSG00000242220	TCP10L	0.0112	0.0019	0.0049	0	0	0.006	0.0039	0	0	0	0	0.002	0	0	0.0081	0	0	0	0	NO
593	ENSG00000004838	ZMYND10	0.0075	0	0	0.0115	0	0.0161	0.0019	0	0	0.0253	0	0	0.002	0.0038	0.0081	0	0.008	0.002	0	NO
594	ENSG00000006047	YBX2	0.0037	0	0	0	0.0065	0	0	0	0.0173	0	0	0	0	0	0.0161	0.0168	0.0027	0	0	NO
595	ENSG00000006634	DBF4	0	0.0028	0	0	0	0.002	0.0174	0.0047	0	0.0058	0	0	0.0041	0.0038	0.0081	0	0.0053	0.002	0	NO
596	ENSG00000007038	PRSS21	0	0.0009	0	0.0192	0.0065	0	0.0154	0.0141	0	0.0175	0.0472	0	0	0	0	0.0168	0	0.0101	0	NO
597	ENSG00000011590	ZBTB32	0.0037	0.0028	0.0049	0.0115	0	0.008	0.0039	0.0047	0	0	0.0094	0	0.002	0	0.0081	0.0056	0.0134	0.0081	0.0127	NO
598	ENSG00000024526	DEPDC1	0	0.0009	0	0	0	0.002	0.0077	0.0094	0	0.0019	0	0	0	0	0	0	0.0107	0.004	0	NO
599	ENSG00000051180	RAD51	0	0	0	0	0	0	0.0097	0.0047	0	0.0058	0	0	0	0.0038	0	0	0.008	0.002	0	NO
600	ENSG00000063127	SLC6A16	0	0	0	0.0115	0.0065	0.002	0	0	0	0.0078	0	0	0.0061	0.0038	0	0.0056	0	0	0.0063	NO
601	ENSG00000064703	DDX20	0	0.0047	0	0	0.0065	0	0.0019	0	0	0.0019	0.0047	0	0	0.0038	0	0	0.0053	0	0	NO
602	ENSG00000066185	ZMYND12	0.0037	0	0	0	0	0.006	0.0019	0	0	0.0039	0	0	0	0.0038	0	0.0056	0	0	0	NO
603	ENSG00000071539	TRIP13	0.0037	0.0009	0.0097	0	0	0.002	0.0077	0.0094	0	0.0078	0	0	0	0	0	0	0.008	0.002	0	NO
604	ENSG00000072571	HMMR	0	0	0	0	0	0	0.0077	0.0047	0	0	0	0	0.002	0	0	0	0	0.002	0	NO
605	ENSG00000077327	SPAG6	0.0225	0.0019	0.0097	0.023	0.0131	0.0302	0.027	0	0	0.0058	0.0283	0	0	0	0.0161	0	0	0.0263	0.019	YES
606	ENSG00000077935	SMC1B	0	0.0019	0	0.023	0.0196	0	0.0251	0.0282	0	0.0214	0	0	0.002	0	0.0242	0	0.0107	0.002	0	NO
607	ENSG00000078487	ZCWPW1	0	0.0009	0	0	0	0.002	0.0077	0	0	0.0039	0	0	0.0061	0	0.0161	0	0.0027	0.002	0	NO
608	ENSG00000080007	DDX43	0	0.0132	0	0	0.0196	0	0	0	0	0.0078	0	0	0	0.0115	0	0.0112	0	0	0	YES
609	ENSG00000088325	TPX2	0	0	0.0049	0	0	0.002	0.0116	0	0	0	0	0	0.0041	0	0	0	0.0053	0	0	NO
610	ENSG00000092200	RPGRIP1	0	0.0038	0.0146	0.0038	0	0.006	0	0.0047	0	0.0078	0	0	0.0061	0.0153	0	0	0.0027	0.004	0	NO
611	ENSG00000092853	CLSPN	0	0	0	0	0	0	0.0039	0	0	0	0	0	0	0	0	0	0.0027	0	0	NO
612	ENSG00000093009	CDC45	0	0	0	0	0	0.004	0.0058	0	0	0	0	0	0.0041	0	0	0	0	0	0	NO
613	ENSG00000099840	IZUMO4	0.0037	0.0009	0.0146	0	0	0	0	0.0047	0	0	0.0047	0	0.002	0	0.0081	0	0.0027	0	0.0063	NO
614	ENSG00000100526	CDKN3	0	0.0009	0	0	0	0.006	0.0097	0	0	0.0039	0	0	0.002	0	0	0	0.0053	0.004	0	NO
615	ENSG00000101003	GINS1	0	0	0	0.0038	0	0.004	0.0116	0	0	0.0019	0	0	0	0	0	0	0.0053	0	0	NO
616	ENSG00000101057	MYBL2	0	0	0	0	0	0.002	0.0077	0	0	0	0	0	0	0	0	0.0112	0.0053	0.0081	0	NO
617	ENSG00000101276	SLC52A3	0	0	0	0	0	0	0.0077	0	0	0.0019	0	0	0	0	0	0	0.0027	0.002	0	NO
618	ENSG00000104147	OIP5	0	0	0	0.0038	0	0.002	0.0116	0.0094	0	0.0058	0	0	0	0.0038	0	0.0056	0.0053	0.0061	0	YES
619	ENSG00000106013	ANKRD7	0.03	0.0161	0.0243		0	0.0181	0	0	0.0058	0.0019	0.033	0	0	0	0.0161	0	0.016	0.002	0	NO
620	ENSG00000108106	UBE2S	0.0037	0.0009	0	0	0	0.0101	0.0058	0.0047	0.0058	0.0156	0.0047	0	0.002	0.0038	0	0	0.0053	0.0101	0	NO
621	ENSG00000109265	KIAA1211	0	0	0.0049	0	0.0131	0.004	0.0019	0	0	0.0019	0	0	0	0	0	0	0	0.004	0	NO
622	ENSG00000112742	TTK	0	0.0009	0	0.0077	0	0	0.0058	0.0047	0	0	0	0	0.002	0	0	0	0	0.004	0	YES
623	ENSG00000114547	ROPN1B	0.0037	0.0028	0	0.0153	0	0.0101	0.0174	0.0141	0	0.0039	0	0	0.0041	0.0115	0.0081	0	0	0.0101	0	NO
624	ENSG00000114656	KIAA1257	0	0	0	0	0	0.004	0.0058	0	0	0.0117	0.0094	0	0.0041	0	0.0081	0	0.0053	0	0	NO
625	ENSG00000115257	PCSK4	0	0	0	0	0	0.004	0	0	0	0	0	0	0	0	0	0	0.0027	0	0	NO
626	ENSG00000117650	NEK2	0	0	0	0.0038	0	0.002	0.0097	0.0047	0	0	0	0	0	0	0	0	0.0053	0.004	0.0063	NO
627	ENSG00000120440	TTLL2	0.0262	0.018	0.0243	0	0	0.0201	0.0116	0	0.0058	0	0	0	0.0041	0.0038	0	0.0223	0		0.0063	NO
628	ENSG00000121152	NCAPH	0	0	0	0	0	0.004	0.0077	0.0047	0	0	0	0	0	0	0	0.0056	0.0053	0	0	NO
629	ENSG00000121380	BCL2L14	0	0.0066	0	0	0.0131	0	0.0039	0.0235	0.0173	0.0097	0	0	0.0061	0	0	0.0168	0	0.0081	0	NO
630	ENSG00000123485	HJURP	0	0	0	0.0038	0	0	0.0077	0	0	0	0	0	0	0	0	0	0.0027	0.002	0	NO
631	ENSG00000124116	WFDC3	0	0.0047	0.0097	0	0	0.004	0.0097	0	0.0173	0	0	0	0.0061	0	0	0.0056	0	0.004	0.0063	NO
632	ENSG00000126787	DLGAP5	0	0	0	0	0	0	0.0077	0	0	0	0	0	0	0	0	0	0.0027	0	0	NO
633	ENSG00000127252	HRASLS	0	0	0	0.0192	0.0065	0	0	0	0.0462	0	0.0236	0	0	0	0.0242	0	0.0241	0	0	NO
634	ENSG00000127564	PKMYT1	0	0	0.0049	0	0	0	0.0039	0	0	0	0	0	0	0	0	0	0.0027	0	0	NO
635	ENSG00000128610	FEZF1	0.0037	0.0236	0.0049	0	0	0.0161				0.0312	0.033	0	0	0.023	0		0.0267		0.0253	NO
636	ENSG00000129646	QRICH2	0	0.0085	0	0	0	0.002	0	0	0	0.0039	0	0	0	0.0038	0.0081	0	0.0053	0.004	0.0127	NO
637	ENSG00000129810	SGOL1	0	0	0	0.0038	0	0	0.0135	0.0047	0	0	0	0	0	0	0	0	0.0107	0.004	0	NO
638	ENSG00000130943	PKDREJ	0	0.0028	0	0	0	0.002	0.0039	0	0.0058	0	0.0047	0	0	0	0	0	0	0	0	NO
639	ENSG00000131747	TOP2A	0	0.0028	0	0.0077	0	0.002	0.0058	0.0047	0	0	0	0	0.002	0	0	0	0.0053	0	0	NO
640	ENSG00000132141	CCT6B	0	0.0009	0	0	0	0	0.0019	0	0	0	0	0	0	0.0038	0.0081	0	0	0.0081	0	NO
641	ENSG00000132749	MTL5	0	0.0047	0.0049	0	0.0065	0.006	0.0116	0	0	0.0078	0	0	0.0082	0	0.0081	0.0056	0.0053	0	0	NO
642	ENSG00000133640	LRRIQ1	0	0.0009	0	0.0192	0.0065	0.006	0	0		0.0253	0.0047	0	0.002	0	0.0081	0	0.008	0.0061	0	NO
643	ENSG00000134690	CDCA8	0	0	0	0.0038	0	0	0.0097	0.0047	0	0	0	0	0.0041	0.0077	0.0081	0.0056	0.008	0.0101	0	NO
644	ENSG00000135451	TROAP	0	0	0	0	0	0.002	0.0097	0	0	0	0	0	0	0	0	0	0.008	0.0061	0	NO
645	ENSG00000135898	GPR55	0.0037	0.0085	0.0146	0.0077	0.0131	0	0	0.0047	0	0.0058	0.0094	0	0.0041	0.0038	0	0	0.0053	0.002	0.0063	NO
646	ENSG00000136231	IGF2BP3	0	0.0293	0	0	0	0	0.0019	0.0188	0	0.0156	0	0	0	0	0	0.0335	0.008	0.0182	0	YES
647	ENSG00000136492	BRIP1	0	0	0	0.0038	0	0	0.0039	0.0047	0	0	0	0	0	0.0038	0	0.0056	0.0027	0	0	NO
648	ENSG00000137691	C11orf70	0.0075	0.0009	0.0049	0.0038	0	0.008	0	0		0.0039	0.0236	0	0	0	0	0	0.0027	0	0	NO
649	ENSG00000137812	CASC5	0	0	0	0	0	0	0.0019	0.0047	0	0	0	0	0	0	0	0	0	0	0	YES
650	ENSG00000137948	BRDT	0.0375	0.0151	0.0194			0.0342					0.033	0	0	0.0153			0.0241		0.019	YES
651	ENSG00000138646	HERC5	0	0.0028	0	0	0	0	0.0019	0	0	0	0	0	0	0	0	0	0.0027	0.004	0	NO
652	ENSG00000141497	ZMYND15	0	0.0009	0	0	0	0	0	0	0.0058	0	0.0047	0	0	0	0	0.0056	0	0	0	NO
653	ENSG00000142731	PLK4	0	0	0	0	0	0	0.0097	0.0094	0	0.0058	0	0	0	0	0	0	0.0053	0	0	NO
654	ENSG00000142920	ADC	0	0	0	0	0	0.004	0.0019	0	0.0058	0	0	0	0.002	0.0038	0	0.0056	0.0027	0.0121	0.0063	NO
655	ENSG00000142945	KIF2C	0	0	0	0	0	0	0.0116	0.0047	0	0	0	0	0	0	0	0	0.0107	0.004	0	YES
656	ENSG00000143228	NUF2	0	0	0	0.0038	0	0.002	0.0116	0	0	0	0	0	0.002	0	0	0.0056	0.0053	0	0	YES
657	ENSG00000143452	HORMAD1	0	0.0047	0	0.0345		0	0.0135	0.0188	0		0.0142	0	0	0.0307	0.0323			0.0324	0	YES
658	ENSG00000143476	DTL	0	0.0009	0	0	0	0.002	0.0019	0	0	0	0	0	0	0	0	0	0.008	0	0	NO
659	ENSG00000143479	DYRK3	0.0037	0.0019	0	0	0	0	0	0.0094	0	0.0097	0	0	0	0	0	0	0.008	0.0061	0	NO
660	ENSG00000143512	HHIPL2	0.0225	0.0028	0.0243	0.0115	0.0065	0.0161	0.0212	0.0376	0	0.0117	0.0047	0	0.0102	0.0038	0.0323	0	0.0027	0.0162	0.019	NO
661	ENSG00000143552	NUP210L		0.0189	0.0194		0.0261	0.0181	0.0193	0.0141	0.0058	0.0312	0.0189	0	0.0164	0.023	0.0242	0.0279	0.008	0.0182	0.0127	NO
662	ENSG00000146410	FAM54A	0	0	0	0	0	0.002	0.0097	0.0047	0	0.0019	0	0	0.002	0	0	0.0056	0.0134	0.004	0	NO
663	ENSG00000146670	CDCA5	0	0.0009	0	0	0	0	0.0116	0.0047	0	0	0	0	0	0	0	0.0056	0.008	0.004	0	NO
664	ENSG00000147570	DNAJC5B	0.0075	0.0009	0.0049	0	0	0.004	0	0	0.0058	0.0117	0	0	0	0.0038	0	0.0112	0.0053	0	0.0063	NO
665	ENSG00000148814	LRRC27	0.0037	0.0009	0	0	0	0.004	0.0019	0	0	0.0019	0	0	0.0041	0	0.0081	0.0056	0.0053	0.004	0	NO
666	ENSG00000148832	PAOX	0.0037	0.0028	0	0	0	0.002	0.0019	0	0	0.0019	0	0	0.002	0.0038	0	0.0056	0.0027	0.004	0	NO
667	ENSG00000149243	KLHL35	0	0.0038	0	0.0077	0	0.004	0.0212	0.0094	0	0	0.0142	0	0.0102	0	0.0081	0	0.0053	0	0	NO
668	ENSG00000149548	CCDC15	0	0	0	0	0.0065	0.002	0.0019	0.0047	0	0.0019	0	0	0	0	0	0	0.0027	0	0	NO
669	ENSG00000151725	MLF1IP	0	0	0	0	0	0.002	0.0019	0	0	0	0	0	0	0	0	0	0.0027	0	0	NO
670	ENSG00000152705	CATSPER3	0.0037	0.0009	0	0.0038	0	0.006	0	0.0047	0	0.0039	0	0	0.002	0	0.0081	0	0.0027	0.004	0	NO
671	ENSG00000153347	FAM81B	0.0187	0.0028	0.0049	0.0192	0	0.0322	0	0	0	0.0312	0.0236	0	0.0082	0	0	0.0168	0.0107	0	0	NO
672	ENSG00000153790	C7orf31	0	0.0019	0	0	0	0	0.0039	0	0	0.0019	0	0	0.002	0.0038	0	0	0	0.0081	0	NO
673	ENSG00000154040	CABYR	0.0075	0.0009	0.0097	0.0038	0	0	0.0097	0	0	0.0019	0	0	0	0	0	0	0.0027	0.0081	0	YES
674	ENSG00000154548	SRSF12	0.0112	0.0028	0	0.0077	0	0	0.0019	0	0	0	0	0	0	0	0.0081	0	0	0	0	NO
675	ENSG00000154920	EME1	0	0.0019	0	0	0	0.002	0.0077	0.0047	0	0	0	0	0	0.0038	0	0.0056	0.0107	0.004	0	NO
676	ENSG00000155754	ALS2CR11	0	0.0104	0	0.0115	0.0196	0.008	0.0019	0.0094	0	0.0019	0.0283	0	0	0	0.0081	0	0.008	0.0061	0.0063	NO
677	ENSG00000156970	BUB1B	0	0	0	0	0	0	0.0097	0.0047	0	0.0019	0	0	0	0	0	0	0.0027	0.0061	0	NO
678	ENSG00000157343	ARMC12	0.0075	0.0047	0.0049	0.0077	0.0065	0.006	0.0077	0.0047	0	0	0.0047	0	0.0041	0	0.0081	0	0	0.0061	0	NO
679	ENSG00000158402	CDC25C	0	0	0	0	0	0.004	0.0058	0	0	0	0	0	0.002	0	0	0	0.0027	0.0061	0	NO
680	ENSG00000159217	IGF2BP1	0	0.0104	0	0.0038	0.0261	0	0	0			0	0	0	0.0038	0	0.0168	0.016	0.0202	0	NO
681	ENSG00000159761	C16orf86	0	0.0028	0.0049	0	0	0.004	0	0	0	0.0019	0	0	0.002	0	0	0.0112	0	0.004	0	NO
682	ENSG00000160207	HSF2BP	0.0075	0.0009	0	0.0038	0.0065	0.004	0.0058	0.0047	0	0	0	0	0.002	0	0	0.0056	0	0	0	NO
683	ENSG00000160886	LY6K	0	0	0	0.0153	0.0131	0	0.0135	0.0094	0.0173	0	0.0236	0	0	0	0.0081	0.0056	0	0.0061	0	YES
684	ENSG00000161798	AQP5	0.0262	0.0009	0	0.0038	0	0.002	0.0212	0		0	0.0189	0	0	0	0	0	0.0053	0	0	NO
685	ENSG00000162620	LRRIQ3	0	0.0028	0	0	0	0	0.0019	0	0	0.0058	0.0047	0	0.0041	0	0	0	0	0.002	0	NO
686	ENSG00000162639	HENMT1	0	0	0	0	0.0065	0	0	0.0047	0	0	0	0	0	0	0.0081	0	0.0027	0	0	NO
687	ENSG00000162782	TDRD5	0	0	0	0	0.0261	0	0.0135	0	0.0289	0.0019	0.0283	0	0	0	0	0	0	0	0	NO
688	ENSG00000162814	SPATA17	0	0.0019	0	0	0	0.002	0	0.0047	0.0116	0.0214	0.0047	0	0	0	0.0081	0	0.0027	0.002	0	NO
689	ENSG00000163808	KIF15	0	0	0	0	0	0	0.0077	0.0047	0	0	0	0	0	0	0	0	0.0107	0	0	NO
690	ENSG00000163879	DNALI1	0	0	0	0	0	0.004	0.0039	0	0	0.0117	0	0	0.002	0	0.0081	0	0	0	0	NO
691	ENSG00000163923	RPL39L	0	0.0009	0	0	0	0	0.0058	0	0	0.0019	0	0	0	0	0	0	0	0.002	0	NO
692	ENSG00000164037	SLC9B1	0.0075	0.0028	0	0.0077	0	0.0101	0.0019	0	0	0	0.0047	0	0.0082	0.0038	0.0081	0	0	0.002	0.0063	NO
693	ENSG00000164045	CDC25A	0	0	0.0049	0	0	0.002	0.0116	0.0094	0	0.0039	0	0	0	0	0	0	0.0053	0.004	0	NO
694	ENSG00000164070	HSPA4L	0	0	0	0	0	0	0	0	0	0	0	0	0	0	0	0	0	0.002	0	NO
695	ENSG00000164404	GDF9	0.0075	0.0227	0	0	0	0.002	0.0039	0.0047	0.0058	0	0.0047	0	0.002	0.0077	0.0081	0	0.0053	0.004	0	NO
696	ENSG00000164611	PTTG1	0	0	0	0	0	0.004	0.0077	0.0047	0	0.0039	0	0	0.002	0	0	0	0.0027	0	0	NO
697	ENSG00000165113	GKAP1	0.0037	0.0019	0.0049	0.0038	0	0	0.0058	0	0	0	0	0	0.002	0	0	0	0	0	0	NO
698	ENSG00000165181	C9orf84	0.0037	0.0142	0	0.0115	0.0065	0	0.027	0.0188	0		0.0236	0	0.0041	0.0038	0.0081	0.0335		0.0142	0.019	NO
699	ENSG00000165309	ARMC3	0.0225	0.0009	0	0.0307	0	0.0342	0	0.0047	0.0173	0.0156	0.0236	0	0.002	0	0.0081	0.0168	0.008	0.0142	0	YES
700	ENSG00000165325	CCDC67	0.0225	0.0057	0.0146	0.0192		0.006	0.0039	0.0188	0.0116	0.0175	0.0283	0	0.002	0	0.0161	0	0	0.002	0	NO
701	ENSG00000165490	C11orf82	0	0.0028	0	0.0038	0	0.004	0.0097	0.0047	0	0.0019	0	0	0	0	0	0.0112	0.016	0.002	0	NO
702	ENSG00000165568	AKR1E2	0	0	0	0	0.0261	0	0.0019	0	0	0.0097	0.0189	0	0	0	0	0	0	0.0101	0	NO
703	ENSG00000165807	PPP1R36	0	0	0	0	0	0.006	0.0039	0.0047	0.0116	0.0117	0.0189	0	0.0082	0	0	0	0.0053	0.0101	0	NO
704	ENSG00000166323	C11orf65	0.0037	0.0009	0	0	0	0	0	0.0047	0.0058	0	0	0	0.0041	0	0.0081	0	0	0	0	NO
705	ENSG00000166546	BEAN1	0	0	0.0049	0.0077	0	0.002	0.0135	0	0	0	0	0	0.0082	0.0038	0	0	0	0	0.019	NO
706	ENSG00000166796	LDHC	0.0037	0	0	0	0	0	0	0.0047	0	0.0097	0	0	0	0	0.0081	0.0112	0	0	0	YES
707	ENSG00000166851	PLK1	0	0	0	0	0	0	0.0135	0	0	0.0078	0	0	0	0	0	0	0.008	0.0061	0	NO
708	ENSG00000166928	MS4A14	0	0.0019	0	0.0038	0.0065	0	0	0.0047	0	0	0	0	0.002	0	0	0	0.0027	0	0	NO
709	ENSG00000168078	PBK	0	0	0	0	0	0.006	0.0058	0	0	0	0	0	0	0	0	0	0.0027	0	0	YES
710	ENSG00000168491	CCDC110	0	0	0	0	0	0.002	0	0	0.0116	0.0078	0	0	0	0	0.0081	0	0	0.002	0	YES
711	ENSG00000169679	BUB1	0	0.0009	0.0049	0	0	0	0.0039	0	0	0	0	0	0	0	0	0	0.008	0	0	NO
712	ENSG00000170965	PLAC1	0	0.0038	0	0	0.0196	0	0.0232	0.0282	0.0173	0.0019	0.0283	0	0	0	0.0081		0.0294	0.0223	0.0127	YES
713	ENSG00000171722	C1orf111	0.0112	0.0113	0.0146	0.0077	0.0131	0.0121		0.0188	0.0116	0.0058	0.0236	0	0.0082	0.0077		0				NO
714	ENSG00000171790	SLFNL1	0.0075	0.0028	0	0	0.0065	0.006	0.0058	0.0141	0	0.0019	0.0047	0	0.002	0.0077	0	0	0.0053	0.0101	0.0127	NO
715	ENSG00000172671	ZFAND4	0	0	0	0	0	0.002	0.0019	0	0	0.0019	0	0	0.002	0.0038	0.0161	0	0	0.002	0	NO
716	ENSG00000173557	C2orf70	0.0037	0.0019	0	0	0	0.008	0.0097	0	0.0347	0.0253	0.033	0	0	0	0.0081	0.0168	0.0053	0.002	0	NO
717	ENSG00000173894	CBX2	0	0	0	0	0	0.002	0.0019	0.0141	0	0.0039	0.0047	0	0	0	0.0161	0	0.0027	0.002	0	NO
718	ENSG00000174015	SPERT	0	0.0123	0	0	0.0131	0	0.0309	0.0282		0.0234	0.0142	0	0	0	0	0.0168		0.0243	0	NO
719	ENSG00000174788	PCP2	0	0.0019	0	0.0115		0.004	0.0077	0.0047	0		0	0	0.0041	0	0	0.0112	0.0027	0.0081	0	NO
720	ENSG00000175518	UBQLNL	0	0.0038	0.0049	0	0	0.006	0.0019	0	0	0.0039	0	0	0.002	0	0	0	0	0.002	0.0063	NO
721	ENSG00000176083	ZNF683	0	0	0	0	0.0065	0	0	0	0	0.0234	0	0	0	0	0	0.0112	0.0053	0	0	NO
722	ENSG00000176732	PFN4	0.0037	0.0009	0	0	0	0	0	0	0	0.0039	0	0	0	0	0	0	0.0027	0	0	NO
723	ENSG00000176927	EFCAB5	0.0112	0.0113	0.0049	0	0.0065	0.006	0.0019	0	0	0.0019	0.0047	0	0.0061	0.0115	0.0161	0.0056	0.0027	0.004	0	NO
724	ENSG00000177202	SPACA4	0.0112	0	0	0	0.0131	0.002	0.0193	0.0329	0.0116			0	0	0.0077	0	0.0112	0.0107		0	NO
725	ENSG00000178093	TSSK6	0	0.0019	0	0	0	0.002	0	0	0	0	0.0047	0	0.002	0.0077	0	0	0	0	0	YES
726	ENSG00000178460	C8orf45	0.0075	0.0009	0	0	0	0	0	0.0094	0	0	0	0	0.0082	0	0.0081	0.0056	0.008	0.0081	0	NO
727	ENSG00000179083	FAM133A	0.0037	0.0274	0.0291	0.0192	0	0.0282	0.0212	0.0141	0.0173	0	0	0	0	0.0115	0.0081	0	0.0107	0.004	0.0316	YES
728	ENSG00000179165	PXT1	0.0075	0.0104	0		0.0065		0.0077		0.0116	0.0019	0.0189	0	0.0082	0.0077		0				NO
729	ENSG00000180138	CSNK1A1L	0.0037	0.0057	0.0146	0.0077	0	0	0.0116		0.0116	0	0.0047	0	0.0102	0.0115	0.0081	0.0056	0.0027	0.004	0	NO
730	ENSG00000180481	GLIPR1L2	0	0.0009	0	0	0	0	0	0	0	0	0	0	0.002	0	0.0081	0	0.0027	0	0	NO
731	ENSG00000182481	KPNA2	0	0.0028	0	0.0077	0	0	0.0154	0.0047	0	0.0117	0	0	0	0	0	0	0.008	0	0	NO
732	ENSG00000182950	ODF3L1	0	0.0066	0	0.0038	0.0065	0	0	0	0.0173	0.0117	0.0094	0	0	0.0038	0.0081	0.0056	0.008	0.004	0	NO
733	ENSG00000183305	MAGEA2B	0	0.0501	0.0388	0.0421	0.0196	0	0.0154	0.0141		0.0175	0	0	0	0.0192		0.0223	0.0241		0.0316	YES
734	ENSG00000183831	ANKRD45	0.0037	0.0142	0.0146	0.0153	0	0.0141	0	0	0.0058	0.0058	0	0	0	0	0.0161	0	0.0027	0.002	0	YES
735	ENSG00000184661	CDCA2	0	0.0019	0	0	0	0	0	0.0094	0	0	0	0	0	0	0	0	0.0107	0.0081	0	NO
736	ENSG00000185156	MFSD6L	0	0	0	0	0.0065	0.002	0.0309	0.0141	0		0.0283	0	0.0041	0	0	0.0056	0	0	0	NO
737	ENSG00000185686	PRAME	0	0	0	0	0.0261	0	0	0	0	0.0214	0	0	0	0	0	0.0223	0.0027	0.0223	0	YES
738	ENSG00000186007	LEMD1	0.0037	0.0208	0	0	0	0	0.0116	0		0.0156	0.0236	0	0	0	0	0.0279	0.0187	0	0	YES
739	ENSG00000186235	AC016757.3	0	0.0057	0	0.0115	0	0.006	0.0058	0	0	0	0.0094	0	0	0	0.0081	0	0.0053	0.002	0.0063	NO
740	ENSG00000186583	SPATC1	0.0037	0.0066	0.0049	0.0077	0	0.002	0.0019	0.0047	0	0.0039	0.0047	0	0.002	0.0115	0		0.0027	0.004	0.0063	NO
741	ENSG00000187624	C17orf97	0	0	0	0	0	0.002	0.0058	0	0	0.0019	0	0	0.002	0	0	0	0	0	0.0063	NO
742	ENSG00000196074	SYCP2	0	0.0009	0	0.0115	0.0065	0	0	0	0.0058	0	0.0189	0	0.002	0	0.0081	0	0.008	0.0061	0.019	NO
743	ENSG00000196335	STK31	0	0.0057	0.0049	0.0077	0.0065	0	0.0309	0.0188	0.0058	0.0019	0.0189	0	0	0	0	0.0112	0.0053	0.004	0	NO
744	ENSG00000197172	MAGEA6	0	0.0312	0.0049	0.0077	0.0261	0	0.0232	0.0282	0.0116	0.0214	0	0	0	0.0307	0.0161	0.0335	0.0241		0.019	NO
745	ENSG00000197587	DMBX1	0	0.0028	0	0.0038	0	0.006	0.0251	0.0235		0.0214	0.0189	0	0	0.0038	0		0.016	0	0	NO
746	ENSG00000198723	C19orf45	0	0.0009	0.0049	0	0.0065	0.0121		0.0141	0.0116	0	0.0094	0	0.0061	0.0038	0	0	0.0027		0	NO
747	ENSG00000198930	CSAG1	0	0.0416	0.0485	0.0421	0	0	0.0116	0.0188		0.0117	0	0	0	0.0307	0.0081	0.0279	0.0214	0.0162	0.0316	YES
748	ENSG00000203780	FANK1	0	0	0.0049	0.0038	0.0065	0	0	0	0	0.0097	0.0142	0	0.0041	0	0	0	0.0027	0.002	0	NO
749	ENSG00000204019	CXorf61	0.0112	0.0189	0.0097	0.0421		0.0322		0.0141			0.0425	0	0	0.0192	0		0.0187		0.038	YES
750	ENSG00000204052	LRRC73	0.0037	0.0009	0	0.0038	0.0065	0	0.0039	0		0	0	0	0.0041	0	0.0161	0	0	0.002	0	NO
751	ENSG00000204311	DFNB59	0.0037	0.0009	0	0	0	0	0.0058	0	0	0.0019	0	0	0	0	0	0.0112	0	0.002	0	NO
752	ENSG00000204540	PSORS1C1	0	0.0028	0	0	0	0	0	0		0.0058	0.0094	0	0	0	0	0	0.0027	0	0	NO
753	ENSG00000205078	SYCE1L	0	0.0047	0	0	0	0.0121	0.0019	0	0.0116	0	0.0047	0	0.0041	0	0	0	0	0.002	0.0063	NO
754	ENSG00000205085	FAM71F2	0.0037	0.0019	0	0.0038	0	0	0	0	0	0.0019	0.0047	0	0.002	0	0	0.0056	0	0.002	0	NO
755	ENSG00000205784	ARRDC5	0	0.0085	0.0049	0.0153	0	0.004	0.0077	0.0047	0	0	0.0094	0	0.002	0.0077	0	0.0056	0.008	0.0061	0	NO
756	ENSG00000212123	PRR22	0.0037	0.0009	0	0	0	0	0	0	0	0.0039	0	0	0	0.0038	0	0.0056	0	0.002	0	NO
757	ENSG00000213401	MAGEA12	0	0.0435	0.0388	0.0421	0	0	0.0135	0.0188		0.0078	0	0	0	0.0307		0.0279	0.0241	0.0243	0.0316	YES
758	ENSG00000221867	MAGEA3	0	0.034	0.0049	0.0421	0.0261	0	0.0193	0.0329		0.0234	0	0	0	0.0307		0.0391	0.0321		0.0316	YES
759	ENSG00000221947	XKR9	0	0	0	0	0	0	0	0	0	0.0019	0	0	0	0	0	0	0.0027	0	0	NO
760	ENSG00000226650	KIF4B	0	0	0	0	0	0	0	0.0047	0	0.0156	0.0047	0	0.002	0	0	0	0.0027		0	NO
761	ENSG00000232040	SCAND3	0	0	0	0	0	0	0	0	0.0347	0	0	0	0	0	0	0	0.008	0	0	NO
762	ENSG00000242715	CCDC169	0	0.0019	0	0.0268	0	0.008	0.0058	0	0	0	0.033	0	0	0	0.0081	0	0	0.002	0	NO
763	ENSG00000248099	INSL3	0	0.0057	0.0049	0	0	0.008	0	0	0	0.0078	0.0094	0	0.002	0.0192	0	0.0056	0.0134	0	0.0063	NO
764	ENSG00000042813	ZPBP																0.0168				NO
765	ENSG00000069206	ADAM7							0.0347	0.0469									0.0053			NO
766	ENSG00000078795	PKD2L2	0.0075				0.0065				0											NO
767	ENSG00000100565	C14orf166B					0.0131				0.0116	0.0136					0.0161					NO
768	ENSG00000101435	CST9L		0.0198				0.0241		0.0188						0.0268						NO
769	ENSG00000101890	GUCY2F									0.0116				0.0204						0.019	NO
770	ENSG00000102021	LUZP4	0.015		0.0243			0.0181					0.0425		0.0184	0.0115						YES
771	ENSG00000103023	PRSS54	0.0337		0.034		0.0196	0.0201				0.0019	0.0236					0.0223		0.0263	0.0443	YES
772	ENSG00000105198	LGALS13																		0.0324		NO
773	ENSG00000105428	ZNRF4								0.0188												NO
774	ENSG00000106304	SPAM1	0.0187																			NO
775	ENSG00000106410	NOBOX	0.0225		0.0194			0.0463							0.0429	0.0268						NO
776	ENSG00000106648	GALNTL5					0.0065					0										NO
777	ENSG00000112273	HDGFL1	0.0262					0.0302					0.0236		0.0266							NO
778	ENSG00000113525	IL5			0.034	0.0307					0											NO
779	ENSG00000116721	PRAMEF1			0.0291			0.0201					0.0283			0.0268					0.0253	NO
780	ENSG00000116726	PRAMEF12	0.0262		0.0291			0.0181					0.0189		0.0266	0.0192			0.0294		0.0316	NO
781	ENSG00000118245	TNP1											0.0189								0.019	NO
782	ENSG00000118434	SPACA1							0.0212	0.0282			0.0236									NO
783	ENSG00000118491	ZC2HC1B	0.0187										0.0236					0.0168			0.0253	NO
784	ENSG00000120160	C9orf11			0.0146		0.0065	0.0121			0.0058						0.0161				0.0127	NO
785	ENSG00000120563	LYZL1		0.0274																		NO
786	ENSG00000120952	PRAMEF2			0.0194								0.0283								0.0253	NO
787	ENSG00000121446	RGSL1	0.0262		0.034			0.0201					0.0047		0.0225							NO
788	ENSG00000121634	GJA8							0.0232	0.0235						0.0077					0.019	NO
789	ENSG00000122304	PRM2																			0.0316	YES
790	ENSG00000123171	CCDC70									0.0289											NO
791	ENSG00000124449	IRGC									0					0.0192						NO
792	ENSG00000124812	CRISP1		0.0255												0.0307			0.0294			NO
793	ENSG00000124818	OPN5					0.0131	0.0201		0.0141								0.0168			0.038	NO
794	ENSG00000125533	BHLHE23									0.0231										0.019	NO
795	ENSG00000125888	BANF2											0.0142			0.0115	0.0323			0.0324	0.0253	NO
796	ENSG00000125975	C20orf173									0.0058											NO
797	ENSG00000129221	AIPL1	0.0262	0.0208	0.0097		0.0131	0.0201	0.0135				0.0189		0.0245	0.0153					0.0316	NO
798	ENSG00000129673	AANAT			0.0146		0.0131	0.0101	0.0097		0	0.0058				0		0.0112		0.0121	0	NO
799	ENSG00000129873	CDY2B									0.0347								0.0241			NO
800	ENSG00000130167	TSPAN16									0											NO
801	ENSG00000130561	SAG		0.0236							0.0347							0.0279			0.0316	NO
802	ENSG00000130656	HBZ					0.0065			0.0141	0.0173	0.0117				0.0153		0.0056				NO
803	ENSG00000131379	C3orf20	0.015						0.0232	0.0141	0.0058	0.0039	0.0142		0.0164	0.0115						NO
804	ENSG00000131864	USP29					0.0261					0.0253										NO
805	ENSG00000134249	ADAM30									0.0116											NO
806	ENSG00000134588	USP26	0.0225	0.017		0.0077		0.0161							0.0225						0.0127	NO
807	ENSG00000134640	MTNR1B	0.015	0.0265						0.0235			0.033		0.0225			0.0112				NO
808	ENSG00000135222	CSN2		0.0161									0.0472		0.0184	0.023		0.0168			0.0316	NO
809	ENSG00000135577	NMBR		0.0104			0					0.0019				0		0.0168		0	0.0127	NO
810	ENSG00000138483	CCDC54	0.0187												0.0102							NO
811	ENSG00000138813	C4orf17			0.0291										0.0225							NO
812	ENSG00000139351	SYCP3			0.0146						0.0058										0.0253	NO
813	ENSG00000139797	RNF113B	0.0112					0.0201	0.0135	0.0141	0.0173				0.0143	0			0.016			NO
814	ENSG00000140478	GOLGA6D											0.0236									NO
815	ENSG00000141946	ZIM3						0.0302														NO
816	ENSG00000141977	CIB3		0.0019	0.034								0.0236						0.0134		0.0253	NO
817	ENSG00000142513	ACPT	0.015	0.0217				0.0241			0		0.0142		0.0204			0.0168	0.008			NO
818	ENSG00000144962	SPATA16									0.0173					0.0307						NO
819	ENSG00000145309	CABS1													0.0286			0.0112	0.0107		0.0253	NO
820	ENSG00000145975	FAM217A							0.0193	0.0235	0		0.0142			0.0268	0				0.038	NO
821	ENSG00000147081	AKAP4				0.023					0.0173					0.023		0			0.019	YES
822	ENSG00000147596	PRDM14							0.0328	0.0282						0.0115						NO
823	ENSG00000148156	ACTL7B									0.0116										0.0316	NO
824	ENSG00000149507	PLAC1L																	0.0294			NO
825	ENSG00000150676	CCDC83		0.018		0.0192				0.0141							0.0242		0.0107			YES
826	ENSG00000154007	ASB17							0.0039	0.0282												NO
827	ENSG00000155714	PDZD9					0			0	0	0						0				NO
828	ENSG00000155890	TRIM42																			0.0253	NO
829	ENSG00000157093	LYZL4				0.0307						0.0253										NO
830	ENSG00000159289	GOLGA6A					0.0131			0.0188	0.0116	0.0019	0.0047			0.0153						NO
831	ENSG00000159495	TGM7		0.0198	0.0097		0.0261	0.0241	0.0309						0.0184	0.0153			0.0134		0.0063	NO
832	ENSG00000162592	CCDC27							0.0251		0.0116					0.0038						NO
833	ENSG00000163012	ZSWIM2					0.0065					0.0078						0				NO
834	ENSG00000163098	BIRC8								0.0235												NO
835	ENSG00000163114	PDHA2	0.0225																			NO
836	ENSG00000163206	SMCP	0.0225		0.0194		0.0261	0.0282				0			0.0245							NO
837	ENSG00000163254	CRYGC						0.0262								0.0192					0.0253	NO
838	ENSG00000163705	C3orf24	0.0225	0.017							0					0.0115			0.0241		0.019	NO
839	ENSG00000164113	ADAD1											0.0189									NO
840	ENSG00000164299	SPZ1	0.0262		0.0291	0.0192		0.0402			0.0231				0.0348	0.0345			0.0214		0.038	NO
841	ENSG00000164334	FAM170A	0.015										0.0189						0.0107		0.019	NO
842	ENSG00000164500	C7orf72									0.0347											NO
843	ENSG00000164645	C7orf62									0.0231											NO
844	ENSG00000165059	PRKACG									0.0058											NO
845	ENSG00000165076	PRSS37							0.0039	0.0188	0	0				0.0153				0.0101	0.0127	NO
846	ENSG00000165131	C7orf34			0.0243					0.0188	0.0058				0.0266	0.0153			0.0027			NO
847	ENSG00000165805	C12orf50					0.0196				0.0058							0.0112			0.0127	NO
848	ENSG00000165972	CCDC38	0.0262		0.0194			0.0181					0.0142		0.0204							NO
849	ENSG00000166118	SPATA19						0.0121							0.0204	0.023				0.0304		YES
850	ENSG00000166220	C10orf27		0.0227					0.0154		0.0231					0.023				0.0344	0.0316	NO
851	ENSG00000166351	POTED		0.0208						0.0188						0.0153			0.0241			YES
852	ENSG00000166984	TCP10L2				0.0038							0.0236			0.023						NO
853	ENSG00000167014	C15orf43		0.0142							0.0231		0.0094						0.0187			NO
854	ENSG00000167194	C16orf92					0					0.0078						0.0056				NO
855	ENSG00000167195	GOLGA6C									0.0116		0.0283			0.0153						NO
856	ENSG00000167531	LALBA		0.0284			0.0196														0.019	NO
857	ENSG00000168148	HIST3H3									0											NO
858	ENSG00000168619	ADAM18	0.0187						0.0019	0.0235			0.0189								0.0253	NO
859	ENSG00000169214	OR6F1									0.0058											NO
860	ENSG00000169393	ELSPBP1					0.0065		0.0212	0.0141		0.0175				0.023		0.0279			0.0253	NO
861	ENSG00000169717	ACTRT2														0.0421					0.0127	NO
862	ENSG00000169800	RBMY1F											0.0377									NO
863	ENSG00000170236	USP50									0.0058											NO
864	ENSG00000170279	C7orf33	0.03	0.0161		0.0383		0.0282					0.0189		0.0266						0.038	NO
865	ENSG00000170748	RBMXL2	0.0187		0.0194				0.0097	0.0047			0.0094							0.0202		NO
866	ENSG00000170777	TPD52L3														0.0038					0.0316	NO
867	ENSG00000170820	FSHR							0.0212	0						0.0115						NO
868	ENSG00000170925	TEX13B		0.0217											0.0184							NO
869	ENSG00000170948	MBD3L1														0.0192	0.0242				0.019	NO
870	ENSG00000170950	PGK2	0.015	0.0217									0.0236			0.0192			0.0294		0.0127	NO
871	ENSG00000171209	CSN3	0.0187	0.034	0.0194			0.0161	0.0154				0.0377		0.0245						0.0316	NO
872	ENSG00000171405	XAGE5	0.015										0.0142		0.0307	0.0345					0.0253	YES
873	ENSG00000171489	SPACA5					0.0196				0	0.0058								0.0081	0.0127	NO
874	ENSG00000171495	HEATR7B2				0.0153							0.0283									NO
875	ENSG00000171794	UTF1				0.0115	0				0.0058					0.0192		0.0168			0.0127	NO
876	ENSG00000172538	FAM170B																			0.0127	NO
877	ENSG00000172680	MOS											0.0142					0.0391			0.0253	NO
878	ENSG00000173093	CCDC63																			0.019	NO
879	ENSG00000173401	GLIPR1L1								0.0141	0							0				NO
880	ENSG00000173464	RNASE11							0.0193	0.0141	0.0289									0		NO
881	ENSG00000173673	HES3																0.0168				NO
882	ENSG00000173699	SPATA3		0.0302			0.0065					0.0195										NO
883	ENSG00000173908	KRT28	0.015		0.0146								0.0236		0.0123			0.0335			0.0443	NO
884	ENSG00000174225	ARL13A	0.015	0.018	0.0146			0.0101			0				0.0123							NO
885	ENSG00000174448	STARD6					0.0196															NO
886	ENSG00000175018	C10orf122			0.0146										0.0204	0.0268					0.0127	NO
887	ENSG00000175520	UBQLN3									0.0058											NO
888	ENSG00000175809	ZNF645																			0.0127	YES
889	ENSG00000176294	OR4N2					0.0065					0			0.0307				0.0267			NO
890	ENSG00000176299	OR4M1									0.0231											NO
891	ENSG00000176302	FOXR1	0.015								0.0116	0.0078								0.0162		NO
892	ENSG00000176571	CNBD1									0.0347											NO
893	ENSG00000176774	MAGEB18		0.0227												0.0268					0.0443	NO
894	ENSG00000176979	TRIM60											0.0377									NO
895	ENSG00000177143	CETN1											0.0377									NO
896	ENSG00000177324	BEND2									0.0173							0.0223				NO
897	ENSG00000177558	FAM187B														0.023						NO
898	ENSG00000177673	C2orf57									0.0116					0.0115						NO
899	ENSG00000177689	MAGEB10						0.0161	0.027				0.033		0.0245	0.0192						NO
900	ENSG00000177947	ODF3									0.0058					0.0153						YES
901	ENSG00000178591	DEFB125								0.0141												NO
902	ENSG00000178804	H1FOO						0.0322			0.0058										0.038	NO
903	ENSG00000178928	TPRX1						0.0221		0.0141											0.0253	NO
904	ENSG00000179213	C19orf75							0.0154		0											NO
905	ENSG00000179407	DNAJB8									0.0231							0.0056				YES
906	ENSG00000179636	TPPP2	0.015				0.0131					0.0019	0									YES
907	ENSG00000180116	C12orf40	0.0225					0.0241			0				0.0184							NO
908	ENSG00000180424	DEFB123														0.0153						NO
909	ENSG00000180483	DEFB119										0.0234										NO
910	ENSG00000180697	C3orf22					0.0261					0.0214										NO
911	ENSG00000180878	C11orf42		0.0038		0			0	0	0.0058	0				0.0038	0					NO
912	ENSG00000181867	FTMT	0.0262	0.0293																	0.019	NO
913	ENSG00000182035	ADIG					0			0.0094		0.0136	0.0189							0.004		NO
914	ENSG00000182896	TMEM95	0.0225								0.0116											NO
915	ENSG00000183206	POTEC		0.0369						0.0282						0.0115			0.0241			YES
916	ENSG00000183292	AC140481.2				0.0268	0.0196	0.0262			0.0116					0.0192					0.0253	NO
917	ENSG00000183304	FAM9A		0.0236	0.0291	0.0153			0.0212			0.0234	0.0236									NO
918	ENSG00000183318	SPDYE4									0.0058											NO
919	ENSG00000183396	TMEM89				0.0038											0.0242		0.0107		0.0253	NO
920	ENSG00000183559	C10orf120										0.0175			0.0266							NO
921	ENSG00000183643	C15orf32																0.0223			0.019	NO
922	ENSG00000183706	OR4N4	0.0337	0.0227			0.0196	0.0201		0.0188	0.0231	0.0039	0.0425		0.0389	0.023		0.0168	0.016		0.0127	NO
923	ENSG00000183753	BPY2							0.0232	0.0329			0.0236									NO
924	ENSG00000183862	CNGA2		0.0189	0.0291		0.0261								0.0164	0.0307					0.0316	NO
925	ENSG00000184108	TRIML1	0.03	0.0265	0.0243			0.006							0.0123	0.0192			0.0187			NO
926	ENSG00000184560	C17orf74	0.0187				0.0065		0.0135			0.0058				0.0192					0.0316	NO
927	ENSG00000184647	PRSS55					0.0131		0.0193		0.0231	0.0058				0.0268	0.0161					YES
928	ENSG00000184650	ODF4	0.0037	0.0208	0.0194					0.0235	0.0231											YES
929	ENSG00000184814	PRR23B						0.0201		0.0282												NO
930	ENSG00000185294	SPPL2C		0.0189			0					0.0019						0.0112				NO
931	ENSG00000185594	SPATA8	0.0225		0.0291				0.027	0.0282	0.0173		0.0283		0.0143			0.0335	0.0294		0.019	NO
932	ENSG00000185775	FAM75A6		0.0189				0.0322							0.0225	0.023						NO
933	ENSG00000185888	PRSS38								0.0141			0.0189			0.0153						NO
934	ENSG00000186103	ARGFX							0.0193	0.0235					0.0164							NO
935	ENSG00000186118	ATPAF1-AS1	0.0037	0.0076			0.0131		0.0116	0.0047	0		0.0047			0.0077	0.0161	0	0.0107	0.0061	0	NO
936	ENSG00000186143	C2orf53						0.0262	0.0193	0.0235												NO
937	ENSG00000186334	SLC36A3									0											NO
938	ENSG00000186393	KRT26																			0.0127	NO
939	ENSG00000186452	TMPRSS12	0.0075	0.0265						0.0282	0.0058					0.0038					0.0127	YES
940	ENSG00000187003	ACTL7A									0.0058											NO
941	ENSG00000187516	CXorf27	0.03		0.034	0.023		0.0262							0.0225							NO
942	ENSG00000187533	C4orf40	0.03	0.0293	0.0194			0.0302					0.0283		0.0307			0.0168			0.019	NO
943	ENSG00000187600	AC018682.6	0.0225					0.0423							0.0245							NO
944	ENSG00000187658	C5orf52				0.0038										0.0192					0.038	NO
945	ENSG00000187753	C9orf153	0.0037	0.0028			0		0.0039		0	0.0019	0.0047		0.0123	0.0038		0.0056	0.0053	0.0101		NO
946	ENSG00000187754	SSX7											0.0377							0.0121		YES
947	ENSG00000187806	TMEM202						0.0302							0.0266							NO
948	ENSG00000187833	C2orf78			0.0146								0.0142			0.0153					0.019	NO
949	ENSG00000188386	PPP3R2									0.0058		0.0283						0.0187			NO
950	ENSG00000188425	NANOS2					0.0065	0.0221	0.0232	0.0235		0.0039				0.023					0.019	NO
951	ENSG00000188800	TMCO2									0.0116										0.0253	NO
952	ENSG00000188909	BSX	0.015																		0.0253	NO
953	ENSG00000189037	DUSP21								0.0188	0.0289											NO
954	ENSG00000189139	FSCB	0.0225																			NO
955	ENSG00000189167	ZAR1L	0.03								0.0116											NO
956	ENSG00000189252	SPANXN3						0.0161														YES
957	ENSG00000189332	RP11-113D6.10									0											NO
958	ENSG00000196475	GK2										0.0078										NO
959	ENSG00000196570	PFN3			0.0243											0.023					0.0316	NO
960	ENSG00000196860	TOMM20L	0.0037	0.0038	0	0	0.0065	0.0101	0	0	0.0058		0.0047			0		0	0.0053	0.0061	0	NO
961	ENSG00000196900	C5orf48				0.0153																NO
962	ENSG00000196946	ZNF705A	0.0225	0.0217			0	0.0181	0.0193	0.0282	0.0116				0.0164	0.023					0.019	NO
963	ENSG00000197416	FABP12	0.03		0.0243			0.0181							0.0225							NO
964	ENSG00000197651	C12orf12					0.0131															NO
965	ENSG00000198445	CCT8L2								0.0141	0.0116	0.0117										NO
966	ENSG00000198471	RTP2							0.0116	0.0282									0.0267			NO
967	ENSG00000198704	GPX6	0.0225		0.0243										0.0266	0.0268						NO
968	ENSG00000198765	SYCP1	0.0187	0.0331	0.034			0.0262			0.0173				0.0429	0.0268					0.0316	YES
969	ENSG00000198798	MAGEB3													0.0245	0.023		0.0279				YES
970	ENSG00000203690	TCP10				0							0.0283			0.0192	0.0242					NO
971	ENSG00000203784	LELP1						0.0322														NO
972	ENSG00000203910	C1orf146						0.0181			0.0058											NO
973	ENSG00000203933	CXorf66											0.0142									NO
974	ENSG00000203942	C10orf62	0.0225				0.0065		0	0.0047		0.0039	0.0094		0.0061	0.0038	0.0081	0			0.0063	NO
975	ENSG00000204022	LIPJ			0.0146		0.0196		0.0154						0.0164	0.0268			0.0107	0.0223	0.0316	NO
976	ENSG00000204188	GGNBP1						0.0282			0	0.0136			0.0184			0.0279			0.0253	NO
977	ENSG00000204246	OR13C3									0.0116											NO
978	ENSG00000204293	OR8B2								0.0235												NO
979	ENSG00000204296	C6orf10	0.0375		0.0243			0			0.0058				0	0.0192			0.0348		0.0316	NO
980	ENSG00000204363	SPANXN5						0.0221														YES
981	ENSG00000204481	PRAMEF14											0.0236									NO
982	ENSG00000204661	C5orf60						0.0221		0.0141					0.0204	0.0153					0.0127	NO
983	ENSG00000204669	C9orf57				0.0192				0.0329	0.0058		0.0094									NO
984	ENSG00000204671	IL31						0.0241			0.0058		0.0283		0.0286							NO
985	ENSG00000204688	OR2H1							0.0328	0.0235		0.0136	0.0377								0.038	NO
986	ENSG00000204694	OR11A1								0.0282								0.0335				NO
987	ENSG00000204897	KRT25						0.0322	0.0328	0.0235										0.0324	0.0443	NO
988	ENSG00000204952	FBXO47		0.018												0.0077					0.019	NO
989	ENSG00000205108	FAM205A		0.0095			0.0131	0.0141	0.0077	0.0094	0.0058				0.0245	0.0153		0.0056				NO
990	ENSG00000205174	C7orf66																			0.019	NO
991	ENSG00000205856	C22orf42															0.0081	0.0168	0.008		0.0127	NO
992	ENSG00000206026	C18orf62																	0.0187			NO
993	ENSG00000206531	CD200R1L									0.0116											NO
994	ENSG00000212122	TSSK1B	0.0075	0.0047	0		0	0	0.0019	0.0235		0	0.0094		0.002	0.0038		0			0.0127	NO
995	ENSG00000213218	CSH2	0.0262								0.0289				0.0266						0.019	NO
996	ENSG00000214216	IQCJ	0.0187	0.0293							0.0231											NO
997	ENSG00000215009	ACSM4																			0.038	NO
998	ENSG00000215131	C16orf90						0.0322			0.0058					0.0115						NO
999	ENSG00000215343	ZNF705D							0.027	0.0282					0.0245	0.0268					0.038	NO
1000	ENSG00000218823	PAPOLB								0.0188	0.0173					0.0307		0				NO
1001	ENSG00000221888	OR1C1									0.0058											NO
1002	ENSG00000222004	C7orf71	0.0112							0.0047	0		0.033		0.0184							NO
1003	ENSG00000224089	CT47A10											0.0283									YES
1004	ENSG00000226023	CT47A6											0.0236									YES
1005	ENSG00000226600	CT47A9											0.0283									YES
1006	ENSG00000229972	IQCF3								0.0282												NO
1007	ENSG00000232423	PRAMEF6			0.0243			0.0201					0.0094		0.0225	0.0077					0.038	NO
1008	ENSG00000233701	PRR23C						0.0241		0.0282											0.0127	NO
1009	ENSG00000236027	PATE3									0.0231											NO
1010	ENSG00000236311	RP11-108L7.11	0.0337	0.0312		0	0.0065	0.0161				0	0.0047		0.0225		0.0161	0.0168			0.0253	NO
1011	ENSG00000236371	CT47A1	0.0112										0.033									YES
1012	ENSG00000237136	C4orf51		0.0274	0.0437			0.0342	0.0174						0.0348	0.0192					0.0253	NO
1013	ENSG00000237247	MBD3L5			0.0146																0.019	NO
1014	ENSG00000237521	OR7E24																			0.019	NO
1015	ENSG00000242389	RBMY1E	0.015										0.0425									NO
1016	ENSG00000242875	RBMY1B	0.0187										0.0377		0.0184							NO
1017	ENSG00000248483	POU5F2						0.0201	0.0097	0.0188	0.0058											NO
1018	ENSG00000258223	PRSS58																0.0223				NO
1019	ENSG00000259060	AL163195.3							0.0193	0.0141	0.0289									0		NO

## Sheet: 77 CTA
	77 CT genes (normalized expression > 3 %)
No.	Description	LUAD
1	NAA11	0.0492
2	GAGE12J	0.0492
3	DSCR4	0.0471
4	MAGEA10	0.0451
5	PIWIL3	0.0451
6	DSCR8	0.0451
7	SSX1	0.043
8	TGIF2LX	0.043
9	OR56A3	0.043
10	PAGE2	0.043
11	PAGE2B	0.043
12	MAGEB2	0.041
13	MAGEB1	0.041
14	GAGE12D	0.041
15	SSX2	0.041
16	PAGE1	0.0389
17	MAGEA8	0.0389
18	DPPA2	0.0389
19	SYCE1	0.0389
20	DCAF4L2	0.0389
21	ZNF716	0.0389
22	NBPF6	0.0389
23	GAGE1	0.0389
24	MAGEA9B	0.0369
25	SSX5	0.0369
26	COX7B2	0.0369
27	LIN28A	0.0348
28	SEPTIN14	0.0348
29	NLRP5	0.0348
30	SAGE1	0.0348
31	MARCH11	0.0348
32	DDX53	0.0348
33	MAGEA11	0.0348
34	TUBA3C	0.0348
35	SPANXC	0.0348
36	MAGEA1	0.0348
37	ADAM2	0.0328
38	DDX25	0.0328
39	INSL6	0.0328
40	H2BFWT	0.0328
41	DEFB126	0.0328
42	TEX101	0.0328
43	GIP	0.0328
44	PRDM9	0.0328
45	GBX1	0.0328
46	PASD1	0.0328
47	CXorf48	0.0328
48	FAM9B	0.0328
49	UBE2U	0.0328
50	CAPZA3	0.0328
51	NLRP8	0.0328
52	C2orf84	0.0328
53	GAGE2A	0.0328
54	OR8A1	0.0328
55	ZNF679	0.0328
56	KRT33B	0.0307
57	FTHL17	0.0307
58	PLCZ1	0.0307
59	MAEL	0.0307
60	MAGEA4	0.0307
61	ASZ1	0.0307
62	PAGE5	0.0307
63	NLRP4	0.0307
64	LHX8	0.0307
65	VCX3A	0.0307
66	OBP2B	0.0307
67	XKR3	0.0307
68	C10orf53	0.0307
69	ZNF479	0.0307
70	MAGEB16	0.0307
71	PIWIL2	0.0307
72	PNMA5	0.0307
73	DCAF12L1	0.0307
74	GAB4	0.0307
75	DCAF8L1	0.0307
76	C1orf49	0.0307
77	CCDC166	0.0307

## Sheet: 49 CTA
Description	LUAD	useful CTA	expression site			proportion
DCAF8L1	0.0307	no	bladder	74		0.012987
XKR3	0.0307	no	blood	69		0.012987
SAGE1	0.0348	no	brain	55
DDX25	0.0328	no	brain	57		0.0649351
H2BFWT	0.0328	no	brain	58
NLRP4	0.0307	no	brain	66
CCDC166	0.0307	no	brain	75
NLRP8	0.0328	no	breast	63		0.012987
OR56A3	0.043	no	cervix	51
OR8A1	0.0328	no	cervix	64		0.025974
SEPT14	0.0389	no	pituitary	76		0.012987
SYCE1	0.0389	no	multiple	53
NBPF6	0.0389	no	multiple	54
MARCH11	0.0389	no	multiple	77
CXorf48	0.0328	no	multiple	61		0.116883
LHX8	0.0307	no	multiple	67
OBP2B	0.0307	no	multiple	68
PIWIL2	0.0307	no	multiple	70
PNMA5	0.0307	no	multiple	71
DCAF12L1	0.0307	no	multiple	72
GAB4	0.0307	no	nerve	73		0.012987
GAGE12J	0.0492	no	no data	50		0.025974
SPANXC	0.0348	no	no data	56
DEFB126	0.0328	no	prostate	59		0.012987
GBX1	0.0328	no	skeletal muscles	60		0.012987
KRT33B	0.0307	no	skin	65		0.012987
NAA11	0.0492	yes	testis	1	1	0.636364		Testis	0.636364	49
DSCR4	0.0471	yes	testis	2	2			Multiple organs	0.116883	9
MAGEA10	0.0451	yes	testis	3	3			Testis/Brain	0.0649351	5
PIWIL3	0.0451	yes	testis	4	4			Testis/Cervix	0.025974	2
DSCR8	0.0451	yes	testis	5	5			No data	0.025974	2
SSX1	0.043	yes	testis	6	6			Testis/Bladder	0.012987	1
TGIF2LX	0.043	yes	testis	7	7			Testis/Blood	0.012987	1
PAGE2	0.043	yes	testis	8	8			Testis/Breast	0.012987	1
PAGE2B	0.043	yes	testis	9	9			Testis/Muscle	0.012987	1
MAGEB2	0.041	yes	testis	10	10			Testis/Nerve	0.012987	1
MAGEB1	0.041	yes	testis	11	11			Testis/Pituitary	0.012987	1
GAGE12D	0.041	yes	testis	12	12			Testis/Prostate	0.012987	1
PAGE1	0.0389	yes	testis	13	13			Testis/Skin	0.012987	1
MAGEA8	0.0389	yes	testis	14	14			Testis/Thyroid	0.012987	1
DPPA2	0.0389	yes	testis	15	15			Testis/Uterus	0.012987	1
DCAF4L2	0.0389	yes	testis	16	16				1	77
ZNF716	0.0389	yes	testis	17	17
GAGE1	0.0389	yes	testis	18	18
MAGEA9B	0.0369	yes	testis	19	19
SSX5	0.0369	yes	testis	20	20
COX7B2	0.0369	yes	testis	21	21
LIN28A	0.0348	yes	testis	22	22
NLRP5	0.0348	yes	testis	23	23
DDX53	0.0348	yes	testis	24	24
MAGEA11	0.0348	yes	testis	25	25
TUBA3C	0.0348	yes	testis	26	26
MAGEA1	0.0348	yes	testis	27	27
ADAM2	0.0328	yes	testis	28	28
INSL6	0.0328	yes	testis	29	29
TEX101	0.0328	yes	testis	30	30
GIP	0.0328	yes	testis	31	31
PRDM9	0.0328	yes	testis	32	32
PASD1	0.0328	yes	testis	33	33
UBE2U	0.0328	yes	testis	34	34
CAPZA3	0.0328	yes	testis	35	35
C2orf84	0.0328	yes	testis	36	36
GAGE2A	0.0328	yes	testis	37	37
ZNF679	0.0328	yes	testis	38	38
FTHL17	0.0307	yes	testis	39	39
PLCZ1	0.0307	yes	testis	40	40
MAEL	0.0307	yes	testis	41	41
MAGEA4	0.0307	yes	testis	42	42
ASZ1	0.0307	yes	testis	43	43
PAGE5	0.0307	yes	testis	44	44
VCX3A	0.0307	yes	testis	45	45
C10orf53	0.0307	yes	testis	46	46
ZNF479	0.0307	yes	testis	47	47
MAGEB16	0.0307	yes	testis	48	48
C1orf49(TEX35)	0.0307	yes	testis	49	49
SSX2	0.041	no	thyroid	52		0.012987
FAM9B	0.0328	no	uterus	62		0.012987

## Sheet: 4 CTA
CTA	compartment	confidence
MAGE-A1	plasma membrane	5
	nucleus	5
	cytosol	4
	peroxisome	1
ADAM2	plasma membrane	5
TEX101	plasma membrane	5
	extracellular	4
Color49(TEX35)	nucleus	5
	cytoskeleton	4
	plasma membrane	3
	cytosol	3

## Sheet: 2 CTA
MAGEA1 Ca		MAGEA1 N			ADAM2 Ca		ADAM2 N			TEX101 Ca		TEX101 N			TEX35 Ca		TEX35 N
0.3468	TCGA-43-6771	0.6104	TCGA-43-6771		3.276	TCGA-22-5478	0	TCGA-22-5478		10.991	TCGA-43-7658	1.206	TCGA-43-7658		1.4066	TCGA-22-4593	0.3326	TCGA-22-4593
0.4251	TCGA-91-6847	0	TCGA-91-6847		1.2982	TCGA-38-4627	0	TCGA-38-4627		7.213	TCGA-33-4587	0	TCGA-33-4587		1.6015	TCGA-22-4609	0.4321	TCGA-22-4609
0.4954	TCGA-58-8386	0	TCGA-58-8386		2.9775	TCGA-43-3394	0	TCGA-43-3394		6.5962	TCGA-56-7823	0	TCGA-56-7823		2.0286	TCGA-22-5471	0	TCGA-22-5471
0.5011	TCGA-90-6837	0	TCGA-90-6837		0	TCGA-44-6147	0.678	TCGA-44-6147		5.8073	TCGA-22-5481	0	TCGA-22-5481		0	TCGA-22-5472	0	TCGA-22-5472
0.5373	TCGA-44-6146	0	TCGA-44-6146		0	TCGA-50-6595	0.4745	TCGA-50-6595		5.3461	TCGA-22-4609	0	TCGA-22-4609		0	TCGA-22-5478	0	TCGA-22-5478
0.5938	TCGA-49-6744	0	TCGA-49-6744		0	TCGA-51-4079	0.4206	TCGA-51-4079		4.9682	TCGA-50-5931	0	TCGA-50-5931		0	TCGA-22-5481	0	TCGA-22-5481
0.6128	TCGA-56-8201	1.7043	TCGA-56-8201		5.5186	TCGA-55-6969	0	TCGA-55-6969		4.9345	TCGA-43-6647	0	TCGA-43-6647		0	TCGA-22-5482	0.3263	TCGA-22-5482
0.6289	TCGA-44-6147	0	TCGA-44-6147		0	TCGA-56-8083	1.2867	TCGA-56-8083		4.8721	TCGA-92-7340	0	TCGA-92-7340		0	TCGA-22-5483	0	TCGA-22-5483
0.6445	TCGA-38-4625	0	TCGA-38-4625		0	TCGA-56-8309	0.6703	TCGA-56-8309		4.8333	TCGA-22-5491	0	TCGA-22-5491		0.3842	TCGA-22-5489	0	TCGA-22-5489
0.706	TCGA-50-5931	0	TCGA-50-5931		0.4126	TCGA-77-8008	0	TCGA-77-8008		4.777	TCGA-22-5472	0	TCGA-22-5472		2.837	TCGA-22-5491	0	TCGA-22-5491
0.752	TCGA-50-5939	0	TCGA-50-5939		0	TCGA-85-7710	1.0817	TCGA-85-7710		4.4249	TCGA-90-7767	0.3445	TCGA-90-7767		0.6724	TCGA-33-4587	0.5499	TCGA-33-4587
0.7809	TCGA-44-2662	0	TCGA-44-2662		0.8723	TCGA-90-6837	0	TCGA-90-6837		4.2744	TCGA-22-5471	0	TCGA-22-5471		0	TCGA-33-6737	0	TCGA-33-6737
0.7811	TCGA-44-6776	0	TCGA-44-6776		1.5919	TCGA-90-7767	0	TCGA-90-7767		3.9894	TCGA-55-6968	0	TCGA-55-6968		1.6297	TCGA-34-7107	0.5424	TCGA-34-7107
0.9223	TCGA-44-3396	0	TCGA-44-3396		1.2267		0.354754			3.7054	TCGA-51-4079	0	TCGA-51-4079		0.8685	TCGA-34-8454	0	TCGA-34-8454
1.0147	TCGA-50-5933	0	TCGA-50-5933							3.37	TCGA-44-6776	0	TCGA-44-6776		0	TCGA-38-4625	0	TCGA-38-4625
1.0495	TCGA-33-4587	0	TCGA-33-4587							3.2173	TCGA-22-5483	0	TCGA-22-5483		0.9297	TCGA-38-4626	0	TCGA-38-4626
1.2038	TCGA-56-8623	0	TCGA-56-8623							2.7486	TCGA-56-7580	0	TCGA-56-7580		0	TCGA-38-4627	0.6218	TCGA-38-4627
1.3504	TCGA-56-7582	0	TCGA-56-7582							2.6901	TCGA-77-7337	0	TCGA-77-7337		0.8194	TCGA-38-4632	0	TCGA-38-4632
1.6015	TCGA-22-4609	0.7641	TCGA-22-4609							2.6613	TCGA-22-4593	0	TCGA-22-4593		1.8003	TCGA-39-5040	0	TCGA-39-5040
1.631	TCGA-56-7222	0.43	TCGA-56-7222							2.5575	TCGA-34-7107	0.5424	TCGA-34-7107		3.346	TCGA-43-3394	0.2139	TCGA-43-3394
1.6394	TCGA-22-5481	0	TCGA-22-5481							2.5354	TCGA-77-7142	0	TCGA-77-7142		0	TCGA-43-5670	0.6885	TCGA-43-5670
1.86	TCGA-44-6777	0	TCGA-44-6777							2.4313	TCGA-56-7579	0	TCGA-56-7579		1.5849	TCGA-43-6143	0	TCGA-43-6143
2.4767	TCGA-55-6972	0	TCGA-55-6972							2.3769	TCGA-56-7222	0	TCGA-56-7222		0.4588	TCGA-43-6647	0	TCGA-43-6647
2.5386	TCGA-56-7730	0	TCGA-56-7730							2.2469	TCGA-22-5482	0.3263	TCGA-22-5482		0	TCGA-43-6771	0	TCGA-43-6771
2.6116	TCGA-51-4081	1.0021	TCGA-51-4081							2.2205	TCGA-22-5489	0.3795	TCGA-22-5489		0.6302	TCGA-43-6773	0	TCGA-43-6773
2.7926	TCGA-22-5483	0	TCGA-22-5483							2.1079	TCGA-77-8008	0	TCGA-77-8008		0	TCGA-43-7657	0	TCGA-43-7657
3.0683	TCGA-73-4676	0	TCGA-73-4676							2.0337	TCGA-56-8083	0	TCGA-56-8083		0	TCGA-43-7658	0	TCGA-43-7658
3.15	TCGA-92-7340	0	TCGA-92-7340							1.8609	TCGA-22-5478	0	TCGA-22-5478		0.3323	TCGA-44-2655	0.3876	TCGA-44-2655
3.1785	TCGA-44-2657	0	TCGA-44-2657							1.8412	TCGA-56-7582	0	TCGA-56-7582		0.7581	TCGA-44-2657	0.6656	TCGA-44-2657
3.2893	TCGA-91-6829	0	TCGA-91-6829							1.7947	TCGA-51-4080	0	TCGA-51-4080		0.5659	TCGA-44-2661	0	TCGA-44-2661
3.4484	TCGA-56-7580	0	TCGA-56-7580							1.7842	TCGA-43-6143	0	TCGA-43-6143		0.4427	TCGA-44-2662	0.9629	TCGA-44-2662
3.4528	TCGA-22-5491	0	TCGA-22-5491							1.5548	TCGA-56-7731	0	TCGA-56-7731		0.5601	TCGA-44-2665	0	TCGA-44-2665
3.4562	TCGA-50-5932	0	TCGA-50-5932							1.5336	TCGA-44-6145	0	TCGA-44-6145		0	TCGA-44-2668	0	TCGA-44-2668
3.5487	TCGA-56-8309	0	TCGA-56-8309							1.435	TCGA-51-4081	0	TCGA-51-4081		0.2914	TCGA-44-3396	0	TCGA-44-3396
3.6526	TCGA-91-6831	0	TCGA-91-6831							1.3468	TCGA-91-6831	0	TCGA-91-6831		0.6542	TCGA-44-5645	0	TCGA-44-5645
3.9198	TCGA-55-6970	0.8098	TCGA-55-6970							1.2508	TCGA-55-6969	0	TCGA-55-6969		0.7064	TCGA-44-6145	0	TCGA-44-6145
3.9508	TCGA-51-4080	1.6985	TCGA-51-4080							1.2438	TCGA-50-5939	0	TCGA-50-5939		2.0562	TCGA-44-6146	0	TCGA-44-6146
4.006	TCGA-77-7138	0	TCGA-77-7138							1.2192	TCGA-50-5930	0	TCGA-50-5930		0.6289	TCGA-44-6147	0	TCGA-44-6147
4.0266	TCGA-22-5482	0.3263	TCGA-22-5482							1.193	TCGA-50-6595	0	TCGA-50-6595		0.6189	TCGA-44-6148	0	TCGA-44-6148
4.9793	TCGA-50-5930	0	TCGA-50-5930							1.1017	TCGA-43-3394	0	TCGA-43-3394		0	TCGA-44-6776	0	TCGA-44-6776
5.3701	TCGA-55-6969	0	TCGA-55-6969							1.0674	TCGA-43-6773	0	TCGA-43-6773		1.0371	TCGA-44-6777	1.4098	TCGA-44-6777
6.3455	TCGA-43-5670	0	TCGA-43-5670							1.0614	TCGA-43-6771	0	TCGA-43-6771		0	TCGA-44-6778	0	TCGA-44-6778
6.4118	TCGA-55-6968	0	TCGA-55-6968							1.0565	TCGA-77-7338	0	TCGA-77-7338		0	TCGA-49-4490	0.7658	TCGA-49-4490
6.4277	TCGA-77-8008	0	TCGA-77-8008							0.9532	TCGA-49-4490	0	TCGA-49-4490		0	TCGA-49-4512	0	TCGA-49-4512
6.5506	TCGA-51-4079	2.4332	TCGA-51-4079							0.8693	TCGA-56-8082	0	TCGA-56-8082		0.8038	TCGA-49-6742	0	TCGA-49-6742
6.6662	TCGA-43-7657	0	TCGA-43-7657							0.8038	TCGA-49-6742	0	TCGA-49-6742		0	TCGA-49-6743	0	TCGA-49-6743
6.8681	TCGA-22-5478	0.6313	TCGA-22-5478							0.78	TCGA-43-5670	0	TCGA-43-5670		0.5938	TCGA-49-6744	0	TCGA-49-6744
6.8836	TCGA-49-6742	0	TCGA-49-6742							0.7408	TCGA-44-2657	0	TCGA-44-2657		0	TCGA-49-6745	0.7974	TCGA-49-6745
7.0447	TCGA-77-7338	0.4623	TCGA-77-7338							0.7326	TCGA-43-7657	0	TCGA-43-7657		0.7935	TCGA-49-6761	0	TCGA-49-6761
7.4547	TCGA-56-7731	0	TCGA-56-7731							0.7088	TCGA-44-6778	0	TCGA-44-6778		3.3641	TCGA-50-5930	0	TCGA-50-5930
7.5387	TCGA-50-5936	0	TCGA-50-5936							0.5938	TCGA-49-6744	0	TCGA-49-6744		0.706	TCGA-50-5931	0	TCGA-50-5931
7.7506	TCGA-49-4490	0.7658	TCGA-49-4490							0.5373	TCGA-44-6146	0	TCGA-44-6146		0	TCGA-50-5932	0	TCGA-50-5932
7.7963	TCGA-55-6975	2.2018	TCGA-55-6975							0.5336	TCGA-44-3396	0	TCGA-44-3396		0.5948	TCGA-50-5933	0.6492	TCGA-50-5933
7.8803	TCGA-22-5471	0	TCGA-22-5471							0.5141	TCGA-56-8309	0	TCGA-56-8309		0	TCGA-50-5935	0	TCGA-50-5935
8.684	TCGA-43-3394	1.8306	TCGA-43-3394							0.5011	TCGA-90-6837	0	TCGA-90-6837		0	TCGA-50-5936	0	TCGA-50-5936
9.0862	TCGA-44-6778	3.2102	TCGA-44-6778							0.4673	TCGA-60-2709	0	TCGA-60-2709		0	TCGA-50-5939	0.6893	TCGA-50-5939
9.7361	TCGA-33-6737	0	TCGA-33-6737							0.4247	TCGA-85-7710	0	TCGA-85-7710		0	TCGA-50-6595	0.4745	TCGA-50-6595
10.1122	TCGA-22-5489	1.1399	TCGA-22-5489							0.4087	TCGA-77-7138	0	TCGA-77-7138		0	TCGA-51-4079	0.2256	TCGA-51-4079
10.1216	TCGA-60-2709	0.3953	TCGA-60-2709							0.39	TCGA-39-5040	0	TCGA-39-5040		0.4359	TCGA-51-4080	0	TCGA-51-4080
10.1396	TCGA-22-4593	0.3326	TCGA-22-4593							0.3481	TCGA-44-2668	0	TCGA-44-2668		0.512	TCGA-51-4081	0	TCGA-51-4081
10.2787	TCGA-56-7579	0	TCGA-56-7579							0.3256	TCGA-56-7730	2.1363	TCGA-56-7730		0	TCGA-55-6968	0.8424	TCGA-55-6968
10.4925	TCGA-43-6143	1.0069	TCGA-43-6143							0.2942	TCGA-38-4626	0	TCGA-38-4626		0	TCGA-55-6969	0	TCGA-55-6969
10.8375	TCGA-56-8083	0.5655	TCGA-56-8083							0	TCGA-44-2655	0.6927	TCGA-44-2655		0	TCGA-55-6970	0	TCGA-55-6970
10.8703	TCGA-49-6743	2.5612	TCGA-49-6743							0	TCGA-44-6148	0.5566	TCGA-44-6148		0	TCGA-55-6971	0	TCGA-55-6971
4.35895		0.388783								0	TCGA-50-5935	0.827	TCGA-50-5935		1.7151	TCGA-55-6972	0	TCGA-55-6972
										0	TCGA-91-6849	0.829	TCGA-91-6849		0	TCGA-55-6975	0	TCGA-55-6975
										2.16973		0.118792			0	TCGA-55-6978	0.8822	TCGA-55-6978
															0	TCGA-55-6979	0	TCGA-55-6979
															0	TCGA-55-6980	0	TCGA-55-6980
															1.4617	TCGA-55-6981	0	TCGA-55-6981
															0	TCGA-55-6982	0	TCGA-55-6982
															0	TCGA-55-6983	0	TCGA-55-6983
															0	TCGA-55-6984	0	TCGA-55-6984
															0	TCGA-55-6985	0	TCGA-55-6985
															0	TCGA-55-6986	0.388	TCGA-55-6986
															1.631	TCGA-56-7222	0	TCGA-56-7222
															0.6109	TCGA-56-7579	0	TCGA-56-7579
															1.3366	TCGA-56-7580	0.8002	TCGA-56-7580
															1.3793	TCGA-56-7582	0	TCGA-56-7582
															0.8152	TCGA-56-7730	0	TCGA-56-7730
															0	TCGA-56-7731	0.5138	TCGA-56-7731
															3.2293	TCGA-56-7823	0.4924	TCGA-56-7823
															0.4992	TCGA-56-8082	0	TCGA-56-8082
															0	TCGA-56-8083	0	TCGA-56-8083
															0	TCGA-56-8201	0	TCGA-56-8201
															0.5141	TCGA-56-8309	0	TCGA-56-8309
															0.407	TCGA-56-8623	0	TCGA-56-8623
															0	TCGA-58-8386	0.6872	TCGA-58-8386
															0	TCGA-60-2709	0	TCGA-60-2709
															0.6114	TCGA-73-4676	0	TCGA-73-4676
															0	TCGA-77-7138	0	TCGA-77-7138
															0	TCGA-77-7142	0	TCGA-77-7142
															0	TCGA-77-7335	0	TCGA-77-7335
															0.4232	TCGA-77-7337	0	TCGA-77-7337
															4.0161	TCGA-77-7338	0	TCGA-77-7338
															2.0919	TCGA-77-8007	0.7778	TCGA-77-8007
															0	TCGA-77-8008	0.4132	TCGA-77-8008
															0	TCGA-85-7710	0	TCGA-85-7710
															1.1673	TCGA-90-6837	0	TCGA-90-6837
															0	TCGA-90-7767	0	TCGA-90-7767
															3.2353	TCGA-91-6828	0	TCGA-91-6828
															0	TCGA-91-6829	1.2408	TCGA-91-6829
															0	TCGA-91-6831	0	TCGA-91-6831
															0	TCGA-91-6835	0	TCGA-91-6835
															0	TCGA-91-6836	0	TCGA-91-6836
															0	TCGA-91-6847	0	TCGA-91-6847
															0	TCGA-91-6849	0	TCGA-91-6849
															0	TCGA-92-7340	0.3774	TCGA-92-7340
															0.579616		0.168061

## Sheet: 1 CTA
				MAGE-A1										TEX101
				positive expression in lung cancer										negative expression in lung cancer
